# Supplementary material for: Poly[bis­[μ2-1,4-bis­(1,2,4-triazol-1-yl­meth­yl)benzene-κ2 N 4:N 4′]bis(nitrito-κO)cobalt(II)]
Source: Acta Crystallogr Sect E Struct Rep Online. 2009 Dec 19;66(Pt 1):m85. doi: 10.1107/S1600536809039415 (PMC2980217; doi:10.1107/S1600536809039415)
Supplement: Supplementary file 1 [file e-66-00m85-sup1.cif]

##############################################################################
###                                                                        ###
###        Electronic paper (Acta Crystallographica Section E)             ###
###                                                                        ###
##############################################################################
#                                                                            #
# This CIF contains the data in a paper accepted for publication in Acta     #
# Crystallographica Section E. It conforms to the requirements of Notes      #
# for Authors for Section E, and has been peer reviewed under the auspices   #
# of the IUCr Commission on Journals.                                        #
#                                                                            #
# Full details of the Crystallographic Information File format               #
# are given in the paper "The Crystallographic Information File (CIF):       #
# a New Standard Archive File for Crystallography" by S. R. Hall, F. H.      #
# Allen and I. D. Brown [Acta Cryst. (1991), A47, 655-685].                  #
#                                                                            #
# The current version of the core CIF dictionary is obtainable from          #
# ftp://ftp.iucr.org/pub/cif_core.dic. The current version number is 2.4.    #
#                                                                            #
# Software is freely available for graphical display of the structure(s) in  #
# this CIF.  For information consult the CIF home page http://www.iucr.org/  #
# cif/home.html                                                              #
#                                                                            #
# This file may be used for bona fide research purposes within the           #
# scientific community so long as proper attribution is given to the journal # 
# article from which it was obtained.                                        #
#                                                                            #
##############################################################################
                                             
data_I
_audit_creation_method     SHELXL97
_chemical_name_systematic
;
Poly[bis[\m~2~-1,4-bis(1,2,4-triazol-1-ylmethyl)benzene-
\k^2^<i>N</i>^4^:<i>N</i>^4'^]bis(nitrito-\k<i>O</i>)cobalt(II)]
;
_chemical_name_common     ?
_chemical_formula_moiety     'C24 H24 Co N14 O4'
_chemical_formula_sum     'C24 H24 Co N14 O4'
_chemical_formula_iupac     '[Co (N O2)2 (C12 H12 N6)2]'
_chemical_formula_weight     631.50
_chemical_melting_point     ?
_symmetry_cell_setting     'monoclinic'
_symmetry_space_group_name_H-M     'P 21/c'
loop_
    _symmetry_equiv_pos_as_xyz
    'x, y, z'
    '-x, y+1/2, -z+1/2'
    '-x, -y, -z'
    'x, -y-1/2, z-1/2'
_cell_length_a     8.3037(13)
_cell_length_b     20.376(3)
_cell_length_c     8.4261(11)
_cell_angle_alpha     90.00
_cell_angle_beta     104.390(4)
_cell_angle_gamma     90.00
_cell_volume     1380.9(3)
_cell_formula_units_Z     2
_cell_measurement_reflns_used     5616
_cell_measurement_theta_min     3.08
_cell_measurement_theta_max     27.48
_cell_measurement_temperature     193.15
_exptl_crystal_description     Block
_exptl_crystal_colour     red
_exptl_crystal_size_max     0.33
_exptl_crystal_size_mid     0.26
_exptl_crystal_size_min     0.10
_exptl_crystal_density_diffrn     1.519
_exptl_crystal_density_meas     ?
_exptl_crystal_density_method     'not measured'
_exptl_crystal_F_000     650
_exptl_absorpt_coefficient_mu     0.681
_exptl_absorpt_correction_type     'multi-scan'
_exptl_absorpt_process_details     '(REQAB; Jacobson, 1998)'
_exptl_absorpt_correction_T_min     0.8064
_exptl_absorpt_correction_T_max     0.9350
_exptl_special_details
;
;
_diffrn_ambient_temperature     193
_diffrn_radiation_type     MoK\a
_diffrn_radiation_wavelength     0.71073
_diffrn_radiation_source     'fine-focus sealed tube'
_diffrn_radiation_monochromator     graphite
_diffrn_measurement_device_type     'Rigaku Mercury CCD'
_diffrn_measurement_method     '\w'
_diffrn_detector_area_resol_mean     ?
_diffrn_reflns_number     15379
_diffrn_reflns_av_R_equivalents     0.0321
_diffrn_reflns_av_sigmaI/netI     0.0289
_diffrn_reflns_theta_min     3.20
_diffrn_reflns_theta_max     27.48
_diffrn_reflns_theta_full     27.48
_diffrn_measured_fraction_theta_max     0.994
_diffrn_measured_fraction_theta_full     0.994
_diffrn_reflns_limit_h_min     -10
_diffrn_reflns_limit_h_max     10
_diffrn_reflns_limit_k_min     -26
_diffrn_reflns_limit_k_max     26
_diffrn_reflns_limit_l_min     -10
_diffrn_reflns_limit_l_max     10
_diffrn_standards_number     0
_diffrn_standards_interval_count     0
_diffrn_standards_interval_time     0
_diffrn_standards_decay_%     0
_refine_special_details
;
Refinement of <i>F</i>^2^ against ALL reflections. The weighted <i>R</i>-factor
<i>wR</i> and goodness of fit <i>S</i> are based on <i>F</i>^2^, conventional
<i>R</i>-factors <i>R</i> are based on <i>F</i>, with <i>F</i> set to zero for
negative <i>F</i>^2^. The threshold expression of <i>F</i>^2^ >
\s(<i>F</i>^2^) is used only for calculating <i>R</i>-factors(gt) <i>etc</i>.
and is not relevant to the choice of reflections for refinement.
<i>R</i>-factors based on <i>F</i>^2^ are statistically about twice as large
as those based on <i>F</i>, and <i>R</i>- factors based on ALL data will be
even larger.
;
_reflns_number_total     3152
_reflns_number_gt     2768
_reflns_threshold_expression     I>2\s(I)
_refine_ls_structure_factor_coef     Fsqd
_refine_ls_matrix_type     full
_refine_ls_R_factor_all     0.0486
_refine_ls_R_factor_gt     0.0410
_refine_ls_wR_factor_gt     0.0945
_refine_ls_wR_factor_ref     0.0983
_refine_ls_goodness_of_fit_ref     1.074
_refine_ls_restrained_S_all     1.074
_refine_ls_number_reflns     3152
_refine_ls_number_parameters     197
_refine_ls_number_restraints     0
_refine_ls_hydrogen_treatment     constr
_refine_ls_weighting_scheme     calc
_refine_ls_weighting_details
         'calc w=1/[\s^2^(Fo^2^)+(0.0436P)^2^+0.7485P] where P=(Fo^2^+2Fc^2^)/3'
_atom_sites_solution_hydrogens     geom
_atom_sites_solution_primary     direct
_atom_sites_solution_secondary     difmap
_refine_ls_shift/su_max     0.000
_refine_ls_shift/su_mean     0.000
_refine_diff_density_max     0.277
_refine_diff_density_min     -0.293
_refine_ls_extinction_method     none
_refine_ls_extinction_coef     ?
loop_
    _atom_type_symbol
    _atom_type_description
    _atom_type_scat_dispersion_real
    _atom_type_scat_dispersion_imag
    _atom_type_scat_source
    'C' 'C' 0.0033 0.0016
                         'International Tables Vol C Tables 4.2.6.8 and 6.1.1.4'
    'H' 'H' 0.0000 0.0000
                         'International Tables Vol C Tables 4.2.6.8 and 6.1.1.4'
    'Co' 'Co' 0.3494 0.9721
                         'International Tables Vol C Tables 4.2.6.8 and 6.1.1.4'
    'N' 'N' 0.0061 0.0033
                         'International Tables Vol C Tables 4.2.6.8 and 6.1.1.4'
    'O' 'O' 0.0106 0.0060
                         'International Tables Vol C Tables 4.2.6.8 and 6.1.1.4'
_computing_data_collection     'CrystalClear (Rigaku, 2000)'
_computing_cell_refinement     'CrystalClear (Rigaku, 2000)'
_computing_data_reduction     'CrystalClear (Rigaku, 2000)'
_computing_structure_solution     'SHELXS97 (Sheldrick, 2008)'
_computing_structure_refinement     'SHELXL97 (Sheldrick, 2008)'
_computing_molecular_graphics     'SHELXTL (Sheldrick, 2008)'
_computing_publication_material     'SHELXTL (Sheldrick, 2008)'
loop_
    _atom_site_type_symbol
    _atom_site_label
    _atom_site_fract_x
    _atom_site_fract_y
    _atom_site_fract_z
    _atom_site_U_iso_or_equiv
    _atom_site_adp_type
    _atom_site_calc_flag
    _atom_site_refinement_flags
    _atom_site_occupancy
    _atom_site_disorder_assembly
    _atom_site_disorder_group
    Co Co1 0.0000 0.5000 0.5000 0.02085(12) Uani d S 1 . .
    O O1 0.25015(18) 0.50405(7) 0.6333(2) 0.0350(4) Uani d . 1 . .
    O O2 0.48900(19) 0.54314(9) 0.7278(2) 0.0461(4) Uani d . 1 . .
    N N1 0.1620(2) 0.57944(8) 0.0939(2) 0.0273(4) Uani d . 1 . .
    N N2 -0.0036(2) 0.58502(11) 0.0290(2) 0.0412(5) Uani d . 1 . .
    N N3 0.0484(2) 0.54604(8) 0.2865(2) 0.0257(3) Uani d . 1 . .
    N N4 0.8222(2) 0.83452(8) 0.2102(2) 0.0274(4) Uani d . 1 . .
    N N5 0.9542(2) 0.80233(9) 0.1784(2) 0.0349(4) Uani d . 1 . .
    N N6 0.93982(19) 0.90596(8) 0.08323(19) 0.0253(3) Uani d . 1 . .
    N N7 0.3509(2) 0.54893(10) 0.6299(2) 0.0425(5) Uani d . 1 . .
    C C1 0.3965(2) 0.65065(10) 0.0737(2) 0.0282(4) Uani d . 1 . .
    C C2 0.5418(3) 0.63661(11) 0.1894(3) 0.0343(5) Uani d . 1 . .
    H H2A 0.5699 0.5923 0.2188 0.041 Uiso calc R 1 . .
    C C3 0.6470(3) 0.68667(11) 0.2632(3) 0.0339(5) Uani d . 1 . .
    H H3A 0.7471 0.6762 0.3419 0.041 Uiso calc R 1 . .
    C C4 0.6084(3) 0.75136(10) 0.2239(2) 0.0289(4) Uani d . 1 . .
    C C5 0.4628(3) 0.76574(11) 0.1061(3) 0.0376(5) Uani d . 1 . .
    H H5A 0.4353 0.8101 0.0766 0.045 Uiso calc R 1 . .
    C C6 0.3576(3) 0.71570(11) 0.0315(3) 0.0364(5) Uani d . 1 . .
    H H6A 0.2585 0.7260 -0.0488 0.044 Uiso calc R 1 . .
    C C7 0.2823(3) 0.59545(11) -0.0029(3) 0.0333(5) Uani d . 1 . .
    H H7A 0.2214 0.6082 -0.1151 0.040 Uiso calc R 1 . .
    H H7B 0.3494 0.5560 -0.0112 0.040 Uiso calc R 1 . .
    C C8 0.7201(3) 0.80549(11) 0.3108(3) 0.0370(5) Uani d . 1 . .
    H H8A 0.6508 0.8403 0.3425 0.044 Uiso calc R 1 . .
    H H8B 0.7939 0.7877 0.4125 0.044 Uiso calc R 1 . .
    C C9 -0.0655(3) 0.56403(12) 0.1496(3) 0.0371(5) Uani d . 1 . .
    H H9A -0.1817 0.5618 0.1406 0.044 Uiso calc R 1 . .
    C C10 0.1907(3) 0.55662(11) 0.2456(2) 0.0312(5) Uani d . 1 . .
    H H10A 0.2979 0.5489 0.3153 0.037 Uiso calc R 1 . .
    C C11 1.0198(3) 0.84752(10) 0.1016(3) 0.0317(5) Uani d . 1 . .
    H H11A 1.1157 0.8397 0.0621 0.038 Uiso calc R 1 . .
    C C12 0.8157(2) 0.89541(10) 0.1543(2) 0.0269(4) Uani d . 1 . .
    H H12A 0.7344 0.9270 0.1635 0.032 Uiso calc R 1 . .
loop_
    _atom_site_aniso_label
    _atom_site_aniso_U_11
    _atom_site_aniso_U_22
    _atom_site_aniso_U_33
    _atom_site_aniso_U_12
    _atom_site_aniso_U_13
    _atom_site_aniso_U_23
    Co1 0.01814(19) 0.02220(19) 0.0236(2) -0.00012(13) 0.00787(14) 0.00201(14)
    O1 0.0210(7) 0.0348(8) 0.0459(9) -0.0049(6) 0.0020(6) 0.0075(7)
    O2 0.0229(8) 0.0624(11) 0.0527(10) -0.0088(7) 0.0087(7) -0.0060(9)
    N1 0.0262(9) 0.0307(9) 0.0257(8) -0.0063(7) 0.0079(7) 0.0017(7)
    N2 0.0296(10) 0.0549(13) 0.0378(10) -0.0010(9) 0.0058(8) 0.0142(9)
    N3 0.0251(8) 0.0266(8) 0.0273(8) 0.0002(6) 0.0101(6) 0.0036(7)
    N4 0.0262(8) 0.0276(8) 0.0291(9) -0.0053(7) 0.0083(7) -0.0024(7)
    N5 0.0296(9) 0.0304(9) 0.0455(11) 0.0004(7) 0.0108(8) 0.0020(8)
    N6 0.0221(8) 0.0260(8) 0.0289(8) -0.0026(6) 0.0084(6) -0.0019(7)
    N7 0.0331(10) 0.0523(12) 0.0406(11) -0.0124(9) 0.0061(8) 0.0041(9)
    C1 0.0274(10) 0.0323(11) 0.0283(10) -0.0054(8) 0.0135(8) 0.0017(8)
    C2 0.0330(11) 0.0293(11) 0.0412(12) -0.0004(9) 0.0101(9) 0.0087(9)
    C3 0.0288(11) 0.0365(11) 0.0342(11) -0.0014(9) 0.0034(9) 0.0089(9)
    C4 0.0293(10) 0.0314(10) 0.0284(10) -0.0053(8) 0.0118(8) 0.0013(8)
    C5 0.0344(12) 0.0282(11) 0.0499(14) -0.0001(9) 0.0098(10) 0.0077(10)
    C6 0.0284(11) 0.0389(12) 0.0394(12) 0.0001(9) 0.0035(9) 0.0091(10)
    C7 0.0368(12) 0.0396(12) 0.0281(10) -0.0116(9) 0.0167(9) -0.0018(9)
    C8 0.0424(13) 0.0397(12) 0.0323(11) -0.0137(10) 0.0154(10) -0.0017(10)
    C9 0.0244(11) 0.0480(13) 0.0404(12) 0.0020(9) 0.0110(9) 0.0111(10)
    C10 0.0249(10) 0.0411(12) 0.0280(10) -0.0036(8) 0.0069(8) 0.0064(9)
    C11 0.0244(10) 0.0303(10) 0.0414(12) -0.0003(8) 0.0099(9) -0.0019(9)
    C12 0.0242(10) 0.0267(10) 0.0309(10) -0.0022(8) 0.0088(8) -0.0022(8)
_geom_special_details
;
All e.s.d.'s (except the e.s.d. in the dihedral angle between two l.s. planes)
are estimated using the full covariance matrix. The cell e.s.d.'s are taken
into account individually in the estimation of e.s.d.'s in distances, angles
and torsion angles; correlations between e.s.d.'s in cell parameters are only
used when they are defined by crystal symmetry. An approximate (isotropic)
treatment of cell e.s.d.'s is used for estimating e.s.d.'s involving l.s.
planes.
;
loop_
    _geom_bond_atom_site_label_1
    _geom_bond_atom_site_label_2
    _geom_bond_site_symmetry_2
    _geom_bond_distance
    _geom_bond_publ_flag
    Co1 O1 3_566 2.1031(15) ?
    Co1 O1 . 2.1031(15) Yes
    Co1 N6 2_645 2.1418(16) Yes
    Co1 N6 4_476 2.1418(16) ?
    Co1 N3 . 2.1530(16) Yes
    Co1 N3 3_566 2.1530(16) ?
    O1 N7 . 1.245(2) ?
    O2 N7 . 1.240(2) ?
    N1 C10 . 1.325(3) ?
    N1 N2 . 1.353(2) ?
    N1 C7 . 1.475(2) ?
    N2 C9 . 1.319(3) ?
    N3 C10 . 1.328(2) ?
    N3 C9 . 1.348(3) ?
    N4 C12 . 1.324(3) ?
    N4 N5 . 1.360(2) ?
    N4 C8 . 1.465(3) ?
    N5 C11 . 1.319(3) ?
    N6 C12 . 1.331(2) ?
    N6 C11 . 1.353(3) ?
    N6 Co1 2_655 2.1418(16) ?
    C1 C2 . 1.380(3) ?
    C1 C6 . 1.389(3) ?
    C1 C7 . 1.509(3) ?
    C2 C3 . 1.385(3) ?
    C2 H2A . 0.9500 ?
    C3 C4 . 1.377(3) ?
    C3 H3A . 0.9500 ?
    C4 C5 . 1.391(3) ?
    C4 C8 . 1.509(3) ?
    C5 C6 . 1.387(3) ?
    C5 H5A . 0.9500 ?
    C6 H6A . 0.9500 ?
    C7 H7A . 0.9900 ?
    C7 H7B . 0.9900 ?
    C8 H8A . 0.9900 ?
    C8 H8B . 0.9900 ?
    C9 H9A . 0.9500 ?
    C10 H10A . 0.9500 ?
    C11 H11A . 0.9500 ?
    C12 H12A . 0.9500 ?
loop_
    _geom_angle_atom_site_label_1
    _geom_angle_atom_site_label_2
    _geom_angle_atom_site_label_3
    _geom_angle_site_symmetry_1
    _geom_angle_site_symmetry_3
    _geom_angle
    _geom_angle_publ_flag
    O1 Co1 O1 3_566 . 180.0 Yes
    O1 Co1 N6 3_566 2_645 94.01(6) ?
    O1 Co1 N6 . 2_645 85.99(6) Yes
    O1 Co1 N6 3_566 4_476 85.99(6) ?
    O1 Co1 N6 . 4_476 94.01(6) ?
    N6 Co1 N6 2_645 4_476 180.00(8) Yes
    O1 Co1 N3 3_566 . 86.30(6) ?
    O1 Co1 N3 . . 93.70(6) Yes
    N6 Co1 N3 2_645 . 90.52(6) Yes
    N6 Co1 N3 4_476 . 89.48(6) ?
    O1 Co1 N3 3_566 3_566 93.70(6) ?
    O1 Co1 N3 . 3_566 86.30(6) ?
    N6 Co1 N3 2_645 3_566 89.48(6) ?
    N6 Co1 N3 4_476 3_566 90.52(6) ?
    N3 Co1 N3 . 3_566 180.00(8) Yes
    N7 O1 Co1 . . 126.67(14) ?
    C10 N1 N2 . . 109.92(16) ?
    C10 N1 C7 . . 128.82(18) ?
    N2 N1 C7 . . 121.23(17) ?
    C9 N2 N1 . . 102.28(17) ?
    C10 N3 C9 . . 102.35(17) ?
    C10 N3 Co1 . . 130.55(14) ?
    C9 N3 Co1 . . 126.63(14) ?
    C12 N4 N5 . . 110.21(16) ?
    C12 N4 C8 . . 127.34(18) ?
    N5 N4 C8 . . 122.01(17) ?
    C11 N5 N4 . . 102.19(17) ?
    C12 N6 C11 . . 102.66(16) ?
    C12 N6 Co1 . 2_655 124.14(13) ?
    C11 N6 Co1 . 2_655 132.60(13) ?
    O2 N7 O1 . . 115.52(19) ?
    C2 C1 C6 . . 119.04(19) ?
    C2 C1 C7 . . 119.60(19) ?
    C6 C1 C7 . . 121.36(19) ?
    C1 C2 C3 . . 120.5(2) ?
    C1 C2 H2A . . 119.7 ?
    C3 C2 H2A . . 119.7 ?
    C4 C3 C2 . . 120.9(2) ?
    C4 C3 H3A . . 119.6 ?
    C2 C3 H3A . . 119.6 ?
    C3 C4 C5 . . 118.83(19) ?
    C3 C4 C8 . . 120.3(2) ?
    C5 C4 C8 . . 120.85(19) ?
    C6 C5 C4 . . 120.4(2) ?
    C6 C5 H5A . . 119.8 ?
    C4 C5 H5A . . 119.8 ?
    C5 C6 C1 . . 120.3(2) ?
    C5 C6 H6A . . 119.8 ?
    C1 C6 H6A . . 119.8 ?
    N1 C7 C1 . . 111.64(17) ?
    N1 C7 H7A . . 109.3 ?
    C1 C7 H7A . . 109.3 ?
    N1 C7 H7B . . 109.3 ?
    C1 C7 H7B . . 109.3 ?
    H7A C7 H7B . . 108.0 ?
    N4 C8 C4 . . 112.87(17) ?
    N4 C8 H8A . . 109.0 ?
    C4 C8 H8A . . 109.0 ?
    N4 C8 H8B . . 109.0 ?
    C4 C8 H8B . . 109.0 ?
    H8A C8 H8B . . 107.8 ?
    N2 C9 N3 . . 115.02(19) ?
    N2 C9 H9A . . 122.5 ?
    N3 C9 H9A . . 122.5 ?
    N3 C10 N1 . . 110.43(18) ?
    N3 C10 H10A . . 124.8 ?
    N1 C10 H10A . . 124.8 ?
    N5 C11 N6 . . 114.82(18) ?
    N5 C11 H11A . . 122.6 ?
    N6 C11 H11A . . 122.6 ?
    N4 C12 N6 . . 110.11(17) ?
    N4 C12 H12A . . 124.9 ?
    N6 C12 H12A . . 124.9 ?
loop_
    _geom_torsion_atom_site_label_1
    _geom_torsion_atom_site_label_2
    _geom_torsion_atom_site_label_3
    _geom_torsion_atom_site_label_4
    _geom_torsion_site_symmetry_1
    _geom_torsion_site_symmetry_2
    _geom_torsion_site_symmetry_3
    _geom_torsion_site_symmetry_4
    _geom_torsion
    _geom_torsion_publ_flag
    N6 Co1 O1 N7 2_645 . . . 126.75(19) ?
    N6 Co1 O1 N7 4_476 . . . -53.25(19) ?
    N3 Co1 O1 N7 . . . . 36.48(19) ?
    N3 Co1 O1 N7 3_566 . . . -143.52(19) ?
    C10 N1 N2 C9 . . . . -0.5(2) ?
    C7 N1 N2 C9 . . . . 177.54(19) ?
    O1 Co1 N3 C10 3_566 . . . -165.51(19) ?
    O1 Co1 N3 C10 . . . . 14.49(19) ?
    N6 Co1 N3 C10 2_645 . . . -71.53(19) ?
    N6 Co1 N3 C10 4_476 . . . 108.47(19) ?
    O1 Co1 N3 C9 3_566 . . . 5.24(18) ?
    O1 Co1 N3 C9 . . . . -174.76(18) ?
    N6 Co1 N3 C9 2_645 . . . 99.22(18) ?
    N6 Co1 N3 C9 4_476 . . . -80.78(18) ?
    C12 N4 N5 C11 . . . . -0.5(2) ?
    C8 N4 N5 C11 . . . . -173.46(18) ?
    Co1 O1 N7 O2 . . . . 175.00(14) ?
    C6 C1 C2 C3 . . . . 0.3(3) ?
    C7 C1 C2 C3 . . . . -178.94(19) ?
    C1 C2 C3 C4 . . . . 0.6(3) ?
    C2 C3 C4 C5 . . . . -1.2(3) ?
    C2 C3 C4 C8 . . . . 177.2(2) ?
    C3 C4 C5 C6 . . . . 0.9(3) ?
    C8 C4 C5 C6 . . . . -177.4(2) ?
    C4 C5 C6 C1 . . . . 0.0(3) ?
    C2 C1 C6 C5 . . . . -0.6(3) ?
    C7 C1 C6 C5 . . . . 178.6(2) ?
    C10 N1 C7 C1 . . . . -63.3(3) ?
    N2 N1 C7 C1 . . . . 119.1(2) ?
    C2 C1 C7 N1 . . . . 88.2(2) ?
    C6 C1 C7 N1 . . . . -91.0(2) ?
    C12 N4 C8 C4 . . . . 115.1(2) ?
    N5 N4 C8 C4 . . . . -73.2(3) ?
    C3 C4 C8 N4 . . . . 104.3(2) ?
    C5 C4 C8 N4 . . . . -77.4(3) ?
    N1 N2 C9 N3 . . . . 0.5(3) ?
    C10 N3 C9 N2 . . . . -0.3(3) ?
    Co1 N3 C9 N2 . . . . -173.14(16) ?
    C9 N3 C10 N1 . . . . 0.0(2) ?
    Co1 N3 C10 N1 . . . . 172.41(13) ?
    N2 N1 C10 N3 . . . . 0.3(3) ?
    C7 N1 C10 N3 . . . . -177.51(18) ?
    N4 N5 C11 N6 . . . . 0.4(2) ?
    C12 N6 C11 N5 . . . . -0.1(2) ?
    Co1 N6 C11 N5 2_655 . . . 170.93(14) ?
    N5 N4 C12 N6 . . . . 0.5(2) ?
    C8 N4 C12 N6 . . . . 172.95(18) ?
    C11 N6 C12 N4 . . . . -0.2(2) ?
    Co1 N6 C12 N4 2_655 . . . -172.27(12) ?
data_global
_journal_date_recd_electronic     2009-09-22
_journal_date_accepted     2009-09-28
_journal_name_full     'Acta Crystallographica, Section E'
_journal_year     2010
_journal_volume     66
_journal_issue      1
_journal_page_first     m85
_journal_page_last     m85
_journal_paper_category     QM
_journal_coeditor_code     GK2227
_publ_contact_author_name     'Dr. Xia Zhu'
_publ_contact_author_address
;
Science College
Civil Aviation University of China
Tianjin 300300
People's Republic of China
;
_publ_contact_author_email     'xzhu@cauc.edu.cn'
_publ_contact_author_fax     '  ? '
_publ_contact_author_phone     '  ? '
_publ_section_title
;\
Poly[bis[\m~2~-1,4-bis(1,2,4-triazol-1-ylmethyl)benzene-\k^2^<i>N</i>^4^:\
<i>N</i>^4'^]bis(nitrito-\k<i>O</i>)cobalt(II)]
;
loop_
    _publ_author_name
    _publ_author_address
    'Xia Zhu'
;
Science College
Civil Aviation University of China
Tianjin 300300
People's Republic of China
;
    'Ying Guo'
;
Science College
Civil Aviation University of China
Tianjin 300300
People's Republic of China
;
    'Yun-Ling Zou'
;
Science College
Civil Aviation University of China
Tianjin 300300
People's Republic of China
;
_publ_section_synopsis     .
