# Supplementary material for: Poly[bis­[μ2-1,4-bis­(1,2,4-triazol-1-yl­meth­yl)benzene-κ2 N 4:N 4′]bis(nitrito-κO)cobalt(II)]
Source: Acta Crystallogr Sect E Struct Rep Online. 2009 Dec 19;66(Pt 1):m85. doi: 10.1107/S1600536809039415 (PMC2980217; doi:10.1107/S1600536809039415)
Supplement: Supplementary file 2 [file e-66-00m85-Isup2.hkl]

# 
# h,k,l, Fc-squared, Fo-squared, sigma(Fo-squared) and status flag 
# 
data_I
_shelx_title '  _041228a' 
_shelx_refln_list_code          4 
_shelx_F_calc_maximum      119.60 
_exptl_crystal_F_000       650.00 
_reflns_d_resolution_high  0.7702 
 
loop_ 
 _symmetry_equiv_pos_as_xyz 
 'x, y, z' 
 '-x, y+1/2, -z+1/2' 
 '-x, -y, -z' 
 'x, -y-1/2, z-1/2' 
 
_cell_length_a     8.3037 
_cell_length_b    20.3758 
_cell_length_c     8.4261 
_cell_angle_alpha  90.000 
_cell_angle_beta  104.390 
_cell_angle_gamma  90.000 
 
_shelx_F_squared_multiplier     1.000 
 
loop_ 
 _refln_index_h 
 _refln_index_k 
 _refln_index_l 
 _refln_F_squared_calc 
 _refln_F_squared_meas 
 _refln_F_squared_sigma 
 _refln_observed_status 
   2   0   0     6241.80     6876.25     40.06 o 
   3   0   0     5236.19     5314.85     84.71 o 
   4   0   0     5110.82     5202.19     56.05 o 
   5   0   0     3350.34     3614.71     41.77 o 
   6   0   0     2345.97     2509.45     45.54 o 
   7   0   0       12.12       13.38     16.84 o 
   8   0   0      185.26      191.60     20.62 o 
   9   0   0      109.88       89.84     13.97 o 
  10   0   0        5.33        7.86      6.37 o 
   2   1   0      967.39      969.39      6.78 o 
   3   1   0       18.87       19.82      1.92 o 
   4   1   0       96.92      116.14      3.89 o 
   5   1   0       80.96       83.48      4.29 o 
   6   1   0      148.70      143.55      6.15 o 
   7   1   0       23.30       27.20      4.18 o 
   8   1   0       16.10        8.25      5.48 o 
   9   1   0       56.44       51.03     12.94 o 
  10   1   0       26.73       27.36      6.71 o 
   1   2   0    13982.03    12878.15     76.13 o 
   2   2   0     1281.51     1357.69      8.43 o 
   3   2   0      279.55      254.58      4.91 o 
   4   2   0     5493.74     5784.27     46.77 o 
   5   2   0      282.89      261.16      7.96 o 
   6   2   0      803.36      816.64     13.91 o 
   7   2   0      151.55      143.60      7.73 o 
   8   2   0      260.44      277.92     15.46 o 
   9   2   0       89.41       79.75     10.29 o 
  10   2   0      107.84      105.98     14.83 o 
   1   3   0     3994.16     3724.83     15.80 o 
   2   3   0      480.14      446.77      6.30 o 
   3   3   0      420.07      423.58      6.38 o 
   4   3   0        8.51        9.97      2.80 o 
   5   3   0      356.69      393.81      8.33 o 
   6   3   0       30.05       28.16      3.10 o 
   7   3   0       11.74       19.80      5.11 o 
   8   3   0      243.72      217.66     15.70 o 
   9   3   0       16.06       14.89      6.11 o 
  10   3   0        1.21        4.88      6.67 o 
   0   4   0      948.14     1032.01     10.82 o 
   1   4   0      395.46      399.81      5.77 o 
   2   4   0      852.35      827.83     10.62 o 
   3   4   0     2306.54     2357.88     19.23 o 
   4   4   0     1610.80     1537.01     13.48 o 
   5   4   0      158.66      154.22      5.61 o 
   6   4   0      113.87      100.12      5.57 o 
   7   4   0       23.86       18.59      6.39 o 
   8   4   0     1087.33     1139.74     33.22 o 
   9   4   0      228.65      241.18     15.53 o 
  10   4   0       24.29       17.02      4.10 o 
   1   5   0     4949.42     4789.19     20.80 o 
   2   5   0        2.21       10.20      2.59 o 
   3   5   0      192.72      236.38      5.41 o 
   4   5   0      475.71      504.20      9.18 o 
   5   5   0      102.95       90.25      5.98 o 
   6   5   0       83.80       88.17      5.75 o 
   7   5   0     1081.20     1065.80     26.54 o 
   8   5   0      260.12      271.67     12.21 o 
   9   5   0       65.99       44.95      7.58 o 
  10   5   0       85.23       66.91     14.49 o 
   0   6   0        5.19       14.69      5.99 o 
   1   6   0      281.99      237.69      4.48 o 
   2   6   0      121.65       88.06      3.33 o 
   3   6   0     1688.35     1687.69     14.83 o 
   4   6   0     1671.45     1608.76     15.16 o 
   5   6   0      806.45      797.55     12.84 o 
   6   6   0      212.19      210.29      5.92 o 
   7   6   0      496.32      524.75     15.72 o 
   8   6   0      842.68      858.38     23.38 o 
   9   6   0      409.70      399.89     21.03 o 
  10   6   0       79.03       70.60     11.93 o 
   1   7   0        0.05        5.84      1.72 o 
   2   7   0        5.35        1.14      2.39 o 
   3   7   0     1210.64     1372.69     12.82 o 
   4   7   0       13.25        9.48      2.18 o 
   5   7   0       51.79       49.22      3.94 o 
   6   7   0      523.79      515.48     10.80 o 
   7   7   0        1.38        2.91      6.14 o 
   8   7   0        2.75        8.86      7.05 o 
   9   7   0        0.78       15.45      4.22 o 
  10   7   0        0.38        6.01      5.54 o 
   0   8   0      809.67      674.18     13.94 o 
   1   8   0      114.23      132.16      3.72 o 
   2   8   0      886.98      874.74      9.06 o 
   3   8   0      137.73      113.47      4.19 o 
   4   8   0     1564.68     1484.10     14.51 o 
   5   8   0      999.04      977.37     14.54 o 
   6   8   0       12.75       16.58      3.54 o 
   7   8   0     1067.97     1114.56     31.75 o 
   8   8   0      791.94      804.57     30.20 o 
   9   8   0      447.67      443.48     23.38 o 
   1   9   0      436.87      452.78      9.58 o 
   2   9   0       85.14       97.66      3.56 o 
   3   9   0      386.17      405.47      9.85 o 
   4   9   0     1309.09     1423.89     15.29 o 
   5   9   0      752.01      772.79     13.34 o 
   6   9   0      438.49      423.74     11.86 o 
   7   9   0       57.23       67.10      7.28 o 
   8   9   0        0.48        1.52      6.02 o 
   9   9   0       28.71       17.65      5.33 o 
   0  10   0      545.51      529.62     14.01 o 
   1  10   0     5387.17     5468.70     41.40 o 
   2  10   0      196.90      242.06      6.40 o 
   3  10   0     2341.51     2450.18     21.10 o 
   4  10   0     1936.79     1873.33     19.17 o 
   5  10   0      164.43      149.39      7.03 o 
   6  10   0       64.38       70.25      7.17 o 
   7  10   0      678.43      701.21     22.21 o 
   8  10   0      242.21      260.68     13.30 o 
   9  10   0      140.92      143.94     17.07 o 
   1  11   0       77.43       68.18      4.41 o 
   2  11   0      124.36      125.07      5.19 o 
   3  11   0       31.00       34.54      3.47 o 
   4  11   0        0.29        9.23      2.24 o 
   5  11   0       13.30       14.88      2.17 o 
   6  11   0        2.00       11.37      3.27 o 
   7  11   0      210.32      214.71     18.07 o 
   8  11   0       41.12       31.27      7.56 o 
   9  11   0        2.70       12.75      4.05 o 
   0  12   0     2592.66     2769.07     30.85 o 
   1  12   0     2995.90     2918.16     24.25 o 
   2  12   0       71.10       81.43      4.81 o 
   3  12   0      507.92      504.78      8.38 o 
   4  12   0      551.20      547.78     10.86 o 
   5  12   0     1519.13     1550.17     33.27 o 
   6  12   0      199.50      180.77     16.14 o 
   7  12   0     1116.78     1234.26     30.78 o 
   8  12   0      258.71      262.05     15.28 o 
   9  12   0       66.22       32.77      6.66 o 
   1  13   0      562.27      540.69      9.88 o 
   2  13   0       12.70        9.57      2.85 o 
   3  13   0      219.39      206.09      7.61 o 
   4  13   0       12.55       13.50      2.67 o 
   5  13   0      411.03      387.71     11.40 o 
   6  13   0      630.17      642.86     20.51 o 
   7  13   0       76.23       84.94      8.86 o 
   8  13   0        0.00        9.95      4.50 o 
   9  13   0       13.97       16.77      4.67 o 
   0  14   0      856.57      817.23     14.68 o 
   1  14   0     1212.25     1149.37     13.47 o 
   2  14   0      532.28      520.51     11.59 o 
   3  14   0      725.67      724.69     12.66 o 
   4  14   0      750.16      756.18     16.59 o 
   5  14   0      561.95      556.97     14.33 o 
   6  14   0      109.66      132.50     11.15 o 
   7  14   0      467.00      498.70     21.09 o 
   8  14   0      264.90      285.98     16.27 o 
   1  15   0      302.98      303.45      8.21 o 
   2  15   0      171.84      141.60      6.76 o 
   3  15   0        0.27        4.08      2.07 o 
   4  15   0        8.87        9.10      2.73 o 
   5  15   0      176.65      165.49     11.47 o 
   6  15   0        9.06        5.79      3.00 o 
   7  15   0       87.39       79.78      8.39 o 
   8  15   0       97.44      104.87     21.74 o 
   0  16   0      389.36      366.23     11.10 o 
   1  16   0      145.65      143.11      6.18 o 
   2  16   0       82.74       83.68      5.65 o 
   3  16   0      383.84      384.68     11.03 o 
   4  16   0      313.99      314.70     11.94 o 
   5  16   0      139.07      115.76      9.85 o 
   6  16   0       31.78       34.62      7.54 o 
   7  16   0       89.72       84.66     11.93 o 
   8  16   0      109.00       95.71     13.44 o 
   1  17   0      100.16       95.36      5.88 o 
   2  17   0      766.30      741.16     14.33 o 
   3  17   0      348.41      324.05     10.85 o 
   4  17   0      439.42      440.12     16.31 o 
   5  17   0      110.90      121.34     11.41 o 
   6  17   0       15.19       15.28      9.02 o 
   7  17   0        1.88        3.56      7.49 o 
   8  17   0        2.06       12.06      4.37 o 
   0  18   0      362.60      347.74     13.03 o 
   1  18   0      515.34      539.87     12.58 o 
   2  18   0        1.75        8.29      2.71 o 
   3  18   0       40.44       43.77      6.72 o 
   4  18   0      282.72      269.06     18.56 o 
   5  18   0      302.07      321.57     13.64 o 
   6  18   0      248.09      262.79     14.90 o 
   7  18   0        3.97        8.44      3.75 o 
   1  19   0       16.63       15.21      3.69 o 
   2  19   0       19.04       18.43      4.16 o 
   3  19   0        2.30        7.13      4.44 o 
   4  19   0        1.53        9.37      3.49 o 
   5  19   0       29.72       23.94      5.50 o 
   6  19   0        5.19        6.49      5.31 o 
   7  19   0        2.06        6.36      6.54 o 
   0  20   0     2429.92     2660.17    133.57 o 
   1  20   0      482.75      490.29     16.64 o 
   2  20   0      354.79      368.77     26.15 o 
   3  20   0      860.14      893.64     23.48 o 
   4  20   0      484.71      486.76     20.22 o 
   5  20   0      320.68      356.53     18.57 o 
   6  20   0       10.47       11.81      3.41 o 
   1  21   0       11.74       12.03      6.33 o 
   2  21   0       47.84       43.24      9.25 o 
   3  21   0       11.27        4.91      7.30 o 
   4  21   0        0.12        4.29      5.91 o 
   5  21   0        4.08       12.39      4.02 o 
   6  21   0        1.78        4.77      6.98 o 
   0  22   0      650.24      735.57     36.87 o 
   1  22   0       71.21       64.01      7.75 o 
   2  22   0      333.23      321.93     15.01 o 
   3  22   0      237.72      256.36     14.43 o 
   4  22   0      395.18      410.80     21.50 o 
   5  22   0        1.20        9.74      4.19 o 
   1  23   0       24.88       21.22      5.79 o 
   2  23   0        8.32       21.05      4.37 o 
   3  23   0       17.09       14.72      8.20 o 
   4  23   0       11.89       14.28      4.46 o 
   5  23   0       10.96       13.27      6.98 o 
   0  24   0      189.75      195.99     17.46 o 
   1  24   0      217.31      247.14     14.40 o 
   2  24   0      112.75      114.31     12.01 o 
   3  24   0      101.80       93.76     13.65 o 
   4  24   0       90.78      101.97     12.77 o 
   1  25   0       18.69       14.76      5.80 o 
   2  25   0        0.30        1.97      5.26 o 
   3  25   0       57.26       63.37      9.24 o 
   0  26   0      156.66       91.52     17.72 o 
   1  26   0      126.89      149.22     15.27 o 
 -10   1   1       66.09       57.52      9.44 o 
  -9   1   1     1002.28      988.36     51.87 o 
  -8   1   1        2.92       11.39      4.00 o 
  -7   1   1       88.35       92.59      6.77 o 
  -6   1   1        2.61       10.54      2.40 o 
  -5   1   1     1467.58     1402.48     13.71 o 
  -4   1   1     2903.80     2809.88     22.75 o 
  -3   1   1     1859.21     1712.76     11.04 o 
  -2   1   1      629.05      643.15      8.25 o 
  -1   1   1     1251.35     1287.82      7.20 o 
   1   1   1     5315.18     5140.78     20.88 o 
   2   1   1    10621.60    10610.08     42.40 o 
   3   1   1     1580.24     1650.11     14.26 o 
   4   1   1     1099.17     1106.78     10.69 o 
   5   1   1      155.90      135.88      6.23 o 
   6   1   1     1085.44     1046.30     17.08 o 
   7   1   1      341.89      346.68     12.00 o 
   8   1   1      957.79     1014.96     26.40 o 
   9   1   1        1.33        9.81      5.16 o 
  10   1   1        6.19        6.22      5.44 o 
 -10   2   1       15.32       17.54      3.96 o 
  -9   2   1      150.17      161.29     16.26 o 
  -8   2   1      106.45       98.40      8.10 o 
  -7   2   1       10.52        8.33      3.55 o 
  -6   2   1      296.30      297.42      7.68 o 
  -5   2   1      174.21      197.50      6.45 o 
  -4   2   1      162.76      171.00      4.47 o 
  -3   2   1      103.12       93.83      3.45 o 
  -2   2   1        2.74       14.31      2.31 o 
  -1   2   1     5846.39     5529.46     23.49 o 
   0   2   1      385.43      339.86      9.57 o 
   1   2   1      848.88      832.38     11.71 o 
   2   2   1      553.46      538.88      7.20 o 
   3   2   1        6.65       11.62      1.35 o 
   4   2   1      553.06      572.98      7.20 o 
   5   2   1       30.43       33.81      2.88 o 
   6   2   1        9.62        4.23      3.77 o 
   7   2   1        0.83        3.52      7.87 o 
   8   2   1       65.31       69.82      8.92 o 
   9   2   1        1.80       -5.51      5.51 o 
  10   2   1      128.24      105.21     13.43 o 
 -10   3   1       13.13       18.42      4.45 o 
  -9   3   1      138.14      129.74     13.98 o 
  -8   3   1     1356.20     1436.94     39.99 o 
  -7   3   1      174.90      168.70     11.20 o 
  -6   3   1      310.61      313.80      8.06 o 
  -5   3   1      943.79      898.18     10.19 o 
  -4   3   1      936.06      880.56      9.23 o 
  -3   3   1     1042.09      973.28      7.23 o 
  -2   3   1      405.83      400.80      7.41 o 
  -1   3   1     1151.27     1242.34      6.84 o 
   0   3   1     6083.39     5993.57     33.10 o 
   1   3   1     3459.24     3355.71     14.90 o 
   2   3   1       58.46       50.64      2.76 o 
   3   3   1     4992.55     5164.74     38.91 o 
   4   3   1      950.52      873.57      9.26 o 
   5   3   1      483.67      505.44      8.14 o 
   6   3   1      118.27      120.94      6.41 o 
   7   3   1      539.78      517.68     15.98 o 
   8   3   1      388.27      398.62     13.92 o 
   9   3   1      205.24      206.98     13.21 o 
  10   3   1      217.55      209.60     17.51 o 
 -10   4   1        0.10        2.12      4.98 o 
  -9   4   1       61.88       44.43      9.09 o 
  -8   4   1      858.35      852.35     33.22 o 
  -7   4   1       61.90       54.74      7.27 o 
  -6   4   1      141.83      167.71      8.05 o 
  -5   4   1      131.74      123.47      5.21 o 
  -4   4   1      718.83      742.36      9.65 o 
  -3   4   1      266.88      283.61      5.54 o 
  -2   4   1     1088.62     1056.16      7.94 o 
  -1   4   1    11479.94    11228.17     46.56 o 
   0   4   1     3204.36     2951.34     15.19 o 
   1   4   1    12824.34    12328.02     50.67 o 
   2   4   1      688.90      675.92      8.81 o 
   3   4   1      496.61      494.79      9.29 o 
   4   4   1        1.09        6.59      3.43 o 
   5   4   1      533.61      520.85      8.12 o 
   6   4   1      442.52      411.04      8.01 o 
   7   4   1      289.18      286.52     19.24 o 
   8   4   1      128.71      112.66     11.75 o 
   9   4   1      168.12      190.84     15.00 o 
  10   4   1        5.18       20.40      5.25 o 
 -10   5   1       91.44       57.77     15.89 o 
  -9   5   1      357.87      358.12     16.98 o 
  -8   5   1      362.88      367.65     14.10 o 
  -7   5   1     1172.41     1143.34     24.37 o 
  -6   5   1      899.75      902.68     14.95 o 
  -5   5   1      475.67      444.83      6.91 o 
  -4   5   1     2293.80     2284.26     18.28 o 
  -3   5   1      461.99      428.05      8.20 o 
  -2   5   1     2007.91     1912.52     16.66 o 
  -1   5   1     6627.35     6528.38     34.19 o 
   0   5   1     8899.31     8558.38     34.45 o 
   1   5   1     1317.65     1206.66      8.66 o 
   2   5   1     1901.32     1870.20     11.55 o 
   3   5   1     2319.24     2240.79     18.74 o 
   4   5   1     5159.47     5441.15     38.93 o 
   5   5   1     1611.94     1696.70     17.88 o 
   6   5   1      447.12      442.03      9.64 o 
   7   5   1     1460.38     1477.34     47.04 o 
   8   5   1      830.73      828.08     28.17 o 
   9   5   1      124.41      120.89     13.09 o 
 -10   6   1       26.78       21.38      5.83 o 
  -9   6   1       38.33       30.65      6.64 o 
  -8   6   1      145.08      163.57     12.88 o 
  -7   6   1       49.68       50.57      7.72 o 
  -6   6   1        2.40        0.97      3.50 o 
  -5   6   1     1021.39     1057.54     12.45 o 
  -4   6   1      500.94      557.22      7.13 o 
  -3   6   1      116.55      120.28      4.04 o 
  -2   6   1      681.40      603.72      8.17 o 
  -1   6   1     9288.44     8982.17     44.74 o 
   0   6   1      222.43      228.87      5.06 o 
   1   6   1     2163.90     2127.27     13.45 o 
   2   6   1      746.18      780.96      8.05 o 
   3   6   1      136.26      149.74      4.19 o 
   4   6   1      341.90      390.15      8.98 o 
   5   6   1      161.73      164.46      8.06 o 
   6   6   1        3.16       16.40      2.62 o 
   7   6   1       11.73        8.67      4.80 o 
   8   6   1      175.06      179.53     14.61 o 
   9   6   1       10.29       11.57      3.76 o 
 -10   7   1      146.99      170.09     14.74 o 
  -9   7   1      430.65      450.11     22.82 o 
  -8   7   1     1265.27     1341.78     33.45 o 
  -7   7   1     1121.52     1168.22     27.58 o 
  -6   7   1     1443.86     1465.24     19.29 o 
  -5   7   1     3478.47     3565.20     32.94 o 
  -4   7   1     2704.12     2718.01     24.57 o 
  -3   7   1     1050.79     1086.44     13.92 o 
  -2   7   1     1196.18     1099.71     10.35 o 
  -1   7   1    12452.21    11672.46     57.30 o 
   0   7   1     6993.41     6571.84     30.17 o 
   1   7   1     2532.94     2374.61     12.59 o 
   2   7   1      157.15      208.52      5.48 o 
   3   7   1     3333.53     3267.32     24.53 o 
   4   7   1     1647.24     1644.73     15.64 o 
   5   7   1      150.50      169.02      7.10 o 
   6   7   1      852.67      861.91     22.15 o 
   7   7   1      498.93      492.72     17.08 o 
   8   7   1      244.26      279.25     12.92 o 
   9   7   1       75.61       66.06      8.59 o 
 -10   8   1       47.03       33.42      7.37 o 
  -9   8   1        7.70       13.25      4.32 o 
  -8   8   1      110.20      125.97     11.97 o 
  -7   8   1       82.79       75.09      6.86 o 
  -6   8   1      156.21      152.58      6.15 o 
  -5   8   1        2.34        7.55      1.92 o 
  -4   8   1      717.71      729.77      9.20 o 
  -3   8   1      248.29      257.10      6.59 o 
  -2   8   1      434.36      544.91     10.91 o 
  -1   8   1     3020.12     3008.56     30.57 o 
   0   8   1       21.86       28.43      2.45 o 
   1   8   1      632.30      640.21      7.17 o 
   2   8   1       48.11       48.17      2.57 o 
   3   8   1       62.21       67.69      4.15 o 
   4   8   1      373.02      362.81      6.48 o 
   5   8   1        0.02        9.34      2.20 o 
   6   8   1      701.19      709.60     16.97 o 
   7   8   1      105.08      105.97      9.56 o 
   8   8   1      195.33      226.41     19.94 o 
   9   8   1       52.30       27.78      7.98 o 
 -10   9   1       95.16       80.46     12.52 o 
  -9   9   1       25.95       19.94      5.26 o 
  -8   9   1      267.51      255.84     12.23 o 
  -7   9   1      274.92      305.38     14.13 o 
  -6   9   1       56.73       52.55      4.94 o 
  -5   9   1     1215.02     1155.98     16.57 o 
  -4   9   1      214.49      188.32      6.30 o 
  -3   9   1       44.58       47.81      3.21 o 
  -2   9   1     3039.37     2964.74     26.48 o 
  -1   9   1     3721.99     3528.47     27.99 o 
   0   9   1     1495.19     1477.12     13.10 o 
   1   9   1      638.88      569.33     10.51 o 
   2   9   1      541.46      519.34      7.14 o 
   3   9   1      913.84      847.92      9.77 o 
   4   9   1     2381.00     2378.00     23.23 o 
   5   9   1      289.10      271.13      6.46 o 
   6   9   1       67.23       78.44      8.89 o 
   7   9   1      255.77      284.96     15.96 o 
   8   9   1        5.55        8.58      4.39 o 
   9   9   1       85.53       60.60     14.14 o 
  -9  10   1        3.83        2.49      5.39 o 
  -8  10   1        8.61        5.91      4.14 o 
  -7  10   1      137.30      131.68     14.07 o 
  -6  10   1      106.23      118.04      6.05 o 
  -5  10   1       10.23       13.77      2.35 o 
  -4  10   1      139.72      132.78      6.26 o 
  -3  10   1       36.08       41.36      2.74 o 
  -2  10   1      101.01      105.88      3.81 o 
  -1  10   1      280.17      282.82      7.30 o 
   0  10   1      208.31      202.65      8.73 o 
   1  10   1        9.11        4.57      3.37 o 
   2  10   1       81.10       80.00      3.47 o 
   3  10   1       30.70       43.62      2.98 o 
   4  10   1      135.28      150.26      6.16 o 
   5  10   1       15.14       22.50      2.54 o 
   6  10   1       13.00       14.91      3.46 o 
   7  10   1        1.33        1.76      7.59 o 
   8  10   1       41.00       35.11      7.80 o 
   9  10   1        0.02        5.52      4.49 o 
  -9  11   1       57.74       47.24      7.80 o 
  -8  11   1      168.64      188.83     18.00 o 
  -7  11   1      132.01      113.14      9.74 o 
  -6  11   1      274.02      297.08      9.69 o 
  -5  11   1      595.85      544.90     10.64 o 
  -4  11   1      773.48      719.55     11.63 o 
  -3  11   1      105.15      127.47      4.92 o 
  -2  11   1      350.81      332.92      8.26 o 
  -1  11   1      944.86      879.62     10.00 o 
   0  11   1      999.29     1060.62     10.26 o 
   1  11   1     1005.95      972.15     12.36 o 
   2  11   1      745.59      790.20      9.14 o 
   3  11   1     1301.07     1268.72     14.13 o 
   4  11   1       73.91       64.97      4.54 o 
   5  11   1      610.93      617.17     16.80 o 
   6  11   1       86.69       62.07     10.57 o 
   7  11   1      283.83      261.77     11.79 o 
   8  11   1       54.69       50.32      7.70 o 
   9  11   1       64.65       54.25      9.75 o 
  -9  12   1       97.52       93.86     14.95 o 
  -8  12   1      194.77      193.86     18.51 o 
  -7  12   1      135.24      131.05     12.02 o 
  -6  12   1       61.96       77.93      7.21 o 
  -5  12   1      361.74      346.34      9.29 o 
  -4  12   1      333.06      336.49      7.89 o 
  -3  12   1        7.20        7.62      2.94 o 
  -2  12   1      130.88      147.24      5.98 o 
  -1  12   1      880.61      836.74     14.23 o 
   0  12   1      915.50      928.23     13.66 o 
   1  12   1      241.66      240.79      7.36 o 
   2  12   1      309.19      307.87      5.78 o 
   3  12   1      353.11      373.78      9.29 o 
   4  12   1       10.24       10.54      2.75 o 
   5  12   1      113.36      105.24      5.77 o 
   6  12   1       58.17       68.20     10.41 o 
   7  12   1      224.51      216.52     11.90 o 
   8  12   1      109.14       78.07      9.58 o 
   9  12   1      140.65      135.06     14.57 o 
  -9  13   1      364.19      384.21     28.61 o 
  -8  13   1      482.86      496.52     24.58 o 
  -7  13   1      510.57      526.57     19.50 o 
  -6  13   1      100.44       96.35      8.61 o 
  -5  13   1     1726.21     1775.55     32.25 o 
  -4  13   1     3245.40     3309.70     47.63 o 
  -3  13   1      307.65      325.97      7.06 o 
  -2  13   1     1299.42     1312.27     14.46 o 
  -1  13   1      824.51      820.64      9.68 o 
   0  13   1      222.54      221.96      7.18 o 
   1  13   1      412.37      416.81      6.78 o 
   2  13   1       42.33       38.00      3.11 o 
   3  13   1      504.05      509.85      9.79 o 
   4  13   1      550.62      521.53     11.80 o 
   5  13   1      315.04      306.08     15.08 o 
   6  13   1       58.37       45.19      6.50 o 
   7  13   1      153.61      154.19     15.20 o 
   8  13   1       62.05       51.39      7.49 o 
  -9  14   1       19.95       11.70      8.28 o 
  -8  14   1       36.48       32.15      6.22 o 
  -7  14   1       42.25       41.26      6.30 o 
  -6  14   1        2.53       19.24      3.67 o 
  -5  14   1       30.12       28.23      6.20 o 
  -4  14   1       47.45       35.71      3.73 o 
  -3  14   1       61.76       65.24      4.49 o 
  -2  14   1        0.53        3.95      3.73 o 
  -1  14   1      904.80      893.60     13.03 o 
   0  14   1      318.05      309.77      6.01 o 
   1  14   1       43.81       38.82      2.95 o 
   2  14   1        0.24       11.71      2.06 o 
   3  14   1      142.24      136.84      6.52 o 
   4  14   1       16.45       14.01      2.82 o 
   5  14   1      192.71      154.48      9.57 o 
   6  14   1        0.44        3.11      5.71 o 
   7  14   1       26.10       19.77      6.01 o 
   8  14   1      149.11      181.86     12.97 o 
  -8  15   1      359.92      366.45     23.00 o 
  -7  15   1      444.74      460.49     19.72 o 
  -6  15   1      244.41      250.79     13.11 o 
  -5  15   1      257.39      236.38     14.85 o 
  -4  15   1      434.63      437.03     10.87 o 
  -3  15   1     1268.56     1333.17     20.14 o 
  -2  15   1      263.12      250.41     10.79 o 
  -1  15   1     1111.32     1065.21     17.06 o 
   0  15   1      157.81      147.42      5.98 o 
   1  15   1      114.49      103.76      5.59 o 
   2  15   1       11.64        8.28      2.32 o 
   3  15   1      883.55      888.26     18.98 o 
   4  15   1      818.39      799.96     18.23 o 
   5  15   1      217.04      246.58     13.23 o 
   6  15   1       33.09       28.34      7.16 o 
   7  15   1      247.92      274.41     15.40 o 
   8  15   1      421.47      464.74     33.80 o 
  -8  16   1        0.01       10.35      3.52 o 
  -7  16   1        4.15        9.83      3.74 o 
  -6  16   1      159.18      169.33     14.03 o 
  -5  16   1       36.34       24.25      4.35 o 
  -4  16   1       78.27       77.43      6.08 o 
  -3  16   1     1281.09     1244.05     25.25 o 
  -2  16   1       50.43       52.73      4.05 o 
  -1  16   1      632.32      636.44     10.20 o 
   0  16   1      123.92      134.46      6.14 o 
   1  16   1      357.65      343.99      7.84 o 
   2  16   1        5.32        6.80      1.72 o 
   3  16   1      107.20       96.63      6.33 o 
   4  16   1       41.02       35.16      5.88 o 
   5  16   1       13.54       13.26      5.86 o 
   6  16   1      154.04      150.69     14.49 o 
   7  16   1       12.50       17.07      4.85 o 
   8  16   1        1.61       20.15      5.68 o 
  -8  17   1      214.73      212.24     19.33 o 
  -7  17   1      222.76      229.26     14.73 o 
  -6  17   1      287.80      309.48     15.35 o 
  -5  17   1      664.47      703.12     19.60 o 
  -4  17   1      838.61      890.18     28.16 o 
  -3  17   1      419.12      393.65     10.37 o 
  -2  17   1       43.02       43.79      8.72 o 
  -1  17   1      202.70      192.99      8.41 o 
   0  17   1     1433.01     1482.46     29.35 o 
   1  17   1        7.38        7.40      2.80 o 
   2  17   1      225.15      256.97     14.27 o 
   3  17   1      156.02      165.93      9.94 o 
   4  17   1       58.92       53.58      6.73 o 
   5  17   1      110.78      105.35      9.71 o 
   6  17   1      250.75      265.59     17.90 o 
   7  17   1      471.31      448.25     36.76 o 
  -7  18   1       59.52       57.98     10.77 o 
  -6  18   1       64.73       40.37      7.39 o 
  -5  18   1       49.06       28.44      9.11 o 
  -4  18   1        0.55        5.23      6.29 o 
  -3  18   1        7.21        1.96      3.84 o 
  -2  18   1        6.94       11.00      2.91 o 
  -1  18   1      190.25      170.38      5.75 o 
   0  18   1      124.24      127.40      5.66 o 
   1  18   1       47.92       43.23      5.76 o 
   2  18   1       31.07       19.86      4.36 o 
   3  18   1       39.45       23.74      4.27 o 
   4  18   1        1.95        6.89      3.23 o 
   5  18   1       43.70       28.05      6.38 o 
   6  18   1       63.15       55.58     12.22 o 
   7  18   1       24.15       17.15      5.48 o 
  -7  19   1       33.95       31.42      6.46 o 
  -6  19   1      160.42      181.40     12.24 o 
  -5  19   1      352.38      385.39     16.93 o 
  -4  19   1      827.43      855.71     29.20 o 
  -3  19   1       71.81       86.82      8.72 o 
  -2  19   1      196.43      193.81     11.00 o 
  -1  19   1      681.17      735.21     17.17 o 
   0  19   1      797.41      880.58     24.79 o 
   1  19   1     1403.42     1430.07     34.89 o 
   2  19   1      300.84      333.48     13.89 o 
   3  19   1      416.16      436.52     12.49 o 
   4  19   1      158.91      142.89     12.02 o 
   5  19   1      271.08      284.93     27.37 o 
   6  19   1      544.03      571.50     36.35 o 
  -7  20   1       17.55       15.11      5.30 o 
  -6  20   1       15.99       23.21      4.65 o 
  -5  20   1       10.41       11.13      5.36 o 
  -4  20   1       87.58       79.64      8.48 o 
  -3  20   1        0.76       -0.59      3.79 o 
  -2  20   1      182.30      178.14     13.22 o 
  -1  20   1        2.28        3.11      4.10 o 
   0  20   1       27.01       23.96      5.37 o 
   1  20   1        4.79        9.65      6.68 o 
   2  20   1        6.74        8.30      2.68 o 
   3  20   1        8.92        4.31      6.77 o 
   4  20   1       25.39        8.94      3.94 o 
   5  20   1       90.92       83.24     12.74 o 
   6  20   1       28.99       24.57      5.77 o 
  -6  21   1       39.97       32.79      8.37 o 
  -5  21   1       24.63       17.81      5.51 o 
  -4  21   1        1.71        9.28      3.27 o 
  -3  21   1      145.26      157.48     13.26 o 
  -2  21   1      153.76      156.17     12.70 o 
  -1  21   1      555.94      579.53     16.95 o 
   0  21   1      747.24      786.66     18.78 o 
   1  21   1      194.28      195.46     14.40 o 
   2  21   1      728.35      818.15     27.35 o 
   3  21   1      373.75      410.25     29.01 o 
   4  21   1      516.51      492.25     23.82 o 
   5  21   1      385.49      427.25     25.01 o 
   6  21   1      268.16      321.06     28.88 o 
  -5  22   1        2.31        5.05      3.45 o 
  -4  22   1       42.93       23.12      5.92 o 
  -3  22   1       17.49       16.00      5.56 o 
  -2  22   1        1.51       -2.47      4.36 o 
  -1  22   1        0.22        6.82      2.90 o 
   0  22   1       49.88       52.55      8.08 o 
   1  22   1       42.20       33.95      7.89 o 
   2  22   1        1.85        1.83      6.90 o 
   3  22   1        9.43       13.51      4.10 o 
   4  22   1       24.48       26.78      9.32 o 
   5  22   1       13.32       16.65      4.91 o 
  -5  23   1       76.61       54.88     13.00 o 
  -4  23   1       15.11       19.97      6.42 o 
  -3  23   1       45.50       29.06      6.00 o 
  -2  23   1        9.47        6.50      4.98 o 
  -1  23   1      249.07      262.86     14.88 o 
   0  23   1       79.23       73.50     13.28 o 
   1  23   1       39.11       29.83      5.82 o 
   2  23   1      155.01      187.42     14.19 o 
   3  23   1      284.09      303.06     16.76 o 
   4  23   1      171.68      175.74     12.62 o 
  -4  24   1        0.17        3.56      3.79 o 
  -3  24   1        0.18        8.90      4.62 o 
  -2  24   1       29.82       16.30      4.80 o 
  -1  24   1        0.05        3.61      6.27 o 
   0  24   1       77.04       65.75      8.67 o 
   1  24   1        2.76       11.12      6.76 o 
   2  24   1       20.83       15.40      4.99 o 
   3  24   1        0.36        3.47      4.45 o 
   4  24   1       98.49       98.08     14.25 o 
  -3  25   1       62.91       54.21     10.26 o 
  -2  25   1      117.00      120.41     13.13 o 
  -1  25   1       20.55       17.22      4.11 o 
   0  25   1      213.05      234.84     15.35 o 
   1  25   1       67.95       69.93      9.82 o 
   2  25   1      141.76      160.71     26.70 o 
   3  25   1      288.10      324.26     24.16 o 
  -1  26   1       50.10       36.93      9.94 o 
   0  26   1       48.09       42.00      7.82 o 
   1  26   1        2.95        8.03      3.83 o 
 -10   0   2      369.56      343.68     31.61 o 
  -9   0   2     2253.34     2269.07    136.42 o 
  -8   0   2      878.56      811.80     36.33 o 
  -7   0   2      763.61      739.54     28.02 o 
  -6   0   2        2.65       12.08      6.20 o 
  -5   0   2      131.51       98.82      7.77 o 
  -4   0   2       91.88       74.91      5.72 o 
  -3   0   2     3145.16     2942.67     43.35 o 
  -2   0   2     1450.47     1554.64     18.74 o 
  -1   0   2    12877.98    12664.70    144.96 o 
   0   0   2      888.95      948.85     13.82 o 
   1   0   2      991.20      955.44      8.53 o 
   2   0   2     9953.78     9747.32     56.22 o 
   3   0   2    10879.55    11142.57    151.33 o 
   4   0   2     1529.98     1708.15     26.55 o 
   5   0   2     2015.46     2116.18     38.76 o 
   6   0   2      869.43      833.30     38.15 o 
   7   0   2     2469.47     2682.94     99.44 o 
   8   0   2      731.51      746.69     78.72 o 
   9   0   2       50.67       35.74     13.59 o 
 -10   1   2       15.79       20.48      8.05 o 
  -9   1   2      119.74       97.82      9.42 o 
  -8   1   2      176.01      158.59     11.11 o 
  -7   1   2       31.52       29.73      3.39 o 
  -6   1   2       13.34       16.45      2.41 o 
  -5   1   2      986.41     1129.21     11.64 o 
  -4   1   2        0.46        6.08      1.51 o 
  -3   1   2      778.61      721.61     10.28 o 
  -2   1   2    12914.63    12916.52     62.93 o 
  -1   1   2     5784.28     5844.24     33.51 o 
   0   1   2    14304.35    14292.91    222.83 o 
   1   1   2     8873.75     8815.57     35.05 o 
   2   1   2      121.48       97.77      3.63 o 
   3   1   2      117.99      138.27      4.14 o 
   4   1   2       31.66       45.15      3.36 o 
   5   1   2       47.52       54.29      4.74 o 
   6   1   2      224.09      235.62     13.02 o 
   7   1   2        8.53       16.72      3.81 o 
   8   1   2        2.55       15.09      4.14 o 
   9   1   2        0.03       12.26      6.89 o 
 -10   2   2      245.82      277.92     16.70 o 
  -9   2   2      475.72      483.92     18.76 o 
  -8   2   2      458.32      455.07     15.88 o 
  -7   2   2      915.39      893.14     20.69 o 
  -6   2   2      618.06      632.39     10.84 o 
  -5   2   2      942.80      897.46     11.83 o 
  -4   2   2      121.52       94.19      3.67 o 
  -3   2   2     2057.19     1964.62     11.17 o 
  -2   2   2      485.64      449.49      6.79 o 
  -1   2   2     5947.70     6083.53     35.43 o 
   0   2   2     1825.46     1885.20     17.86 o 
   1   2   2     1929.20     1885.41     10.38 o 
   2   2   2      587.83      565.86      7.68 o 
   3   2   2     6904.92     7178.24     53.19 o 
   4   2   2      662.89      710.10      8.54 o 
   5   2   2     1897.67     1970.84     25.76 o 
   6   2   2      229.65      233.78      7.97 o 
   7   2   2     1454.02     1522.53     41.88 o 
   8   2   2      199.71      229.15     19.43 o 
   9   2   2       50.87       40.57      6.64 o 
 -10   3   2       12.26        5.08      4.69 o 
  -9   3   2        3.37       13.47      5.18 o 
  -8   3   2      111.63      112.18      9.20 o 
  -7   3   2        2.45        9.12      2.30 o 
  -6   3   2     1188.94     1253.55     17.55 o 
  -5   3   2      170.14      182.53      6.44 o 
  -4   3   2       54.81       72.61      3.10 o 
  -3   3   2      681.14      698.44      9.03 o 
  -2   3   2      585.50      553.25      7.88 o 
  -1   3   2     4005.18     3969.54     26.03 o 
   0   3   2     6586.55     6401.02     38.40 o 
   1   3   2      294.02      290.76      4.76 o 
   2   3   2        9.16       12.02      1.46 o 
   3   3   2      956.07     1074.05     11.25 o 
   4   3   2      192.98      181.54      5.95 o 
   5   3   2        0.03        6.19      1.73 o 
   6   3   2      107.40       89.26      7.07 o 
   7   3   2       62.11       48.86      8.49 o 
   8   3   2        5.35       12.03      3.68 o 
   9   3   2      110.96      125.64     13.71 o 
 -10   4   2        5.70       -3.43      3.79 o 
  -9   4   2      939.70      891.26     66.12 o 
  -8   4   2       23.86       17.66      6.20 o 
  -7   4   2      613.40      634.48     15.68 o 
  -6   4   2      724.87      710.63     11.42 o 
  -5   4   2     2346.43     2303.68     20.16 o 
  -4   4   2       83.72       71.94      3.27 o 
  -3   4   2       91.89      121.60      3.71 o 
  -2   4   2      497.72      465.39      6.38 o 
  -1   4   2     4739.26     4653.25     21.45 o 
   0   4   2        4.72        4.57      1.58 o 
   1   4   2      169.83      163.46      3.34 o 
   2   4   2      314.16      283.01      6.06 o 
   3   4   2      767.02      658.12      7.48 o 
   4   4   2      871.10      886.40     10.15 o 
   5   4   2       66.89       78.20      4.49 o 
   6   4   2     1042.59     1055.54     25.91 o 
   7   4   2      114.05      140.06     12.95 o 
   8   4   2      355.26      345.33     17.61 o 
   9   4   2      254.84      273.42     19.16 o 
 -10   5   2       86.92       69.92     11.81 o 
  -9   5   2        0.00        5.59      6.05 o 
  -8   5   2        0.16       12.25      5.02 o 
  -7   5   2       64.45       78.35     10.22 o 
  -6   5   2      119.42      109.33      5.64 o 
  -5   5   2        9.90       12.43      1.60 o 
  -4   5   2      440.34      407.77      9.43 o 
  -3   5   2       27.85       20.39      2.75 o 
  -2   5   2      178.63      179.19      3.52 o 
  -1   5   2       60.17       59.93      2.56 o 
   0   5   2      675.11      609.95      8.15 o 
   1   5   2     2181.23     2138.07     15.02 o 
   2   5   2     1023.07     1060.52      9.94 o 
   3   5   2       53.08       73.01      4.62 o 
   4   5   2        0.52        8.83      1.63 o 
   5   5   2      506.09      485.94     14.51 o 
   6   5   2        5.60       11.44      2.90 o 
   7   5   2      723.73      741.89     23.46 o 
   8   5   2        1.24        5.87      4.60 o 
   9   5   2        0.84       16.97      4.57 o 
 -10   6   2      371.33      422.24     25.56 o 
  -9   6   2      145.13      159.19     15.65 o 
  -8   6   2      696.44      787.83     24.25 o 
  -7   6   2        3.87        5.35      3.87 o 
  -6   6   2      772.16      781.78     13.72 o 
  -5   6   2     4494.19     4659.78     41.40 o 
  -4   6   2     1739.57     1792.92     18.04 o 
  -3   6   2      458.00      490.78      9.15 o 
  -2   6   2     2179.74     2124.20     17.13 o 
  -1   6   2     2530.68     2481.97     12.20 o 
   0   6   2       31.50       30.51      2.08 o 
   1   6   2      137.11      153.85      3.92 o 
   2   6   2     2005.20     2102.85     17.42 o 
   3   6   2      679.19      611.51      7.36 o 
   4   6   2       81.31       93.85      4.86 o 
   5   6   2       54.83       61.42      4.40 o 
   6   6   2       53.41       41.40      6.33 o 
   7   6   2      607.09      629.63     20.38 o 
   8   6   2       85.88       75.20      8.95 o 
   9   6   2      115.10       96.27     12.97 o 
 -10   7   2        5.71        9.34      4.70 o 
  -9   7   2       10.36       16.90      4.32 o 
  -8   7   2      103.41      120.89     10.86 o 
  -7   7   2       30.41       35.40      5.94 o 
  -6   7   2        7.08       12.65      2.36 o 
  -5   7   2      197.88      238.83      6.28 o 
  -4   7   2      285.55      283.27      7.64 o 
  -3   7   2      110.69       93.72      3.32 o 
  -2   7   2       78.62       79.05      2.80 o 
  -1   7   2        0.47        0.19      2.07 o 
   0   7   2      197.78      213.43      5.38 o 
   1   7   2       77.93       85.88      3.72 o 
   2   7   2        6.63        6.22      1.82 o 
   3   7   2       69.65       72.55      4.49 o 
   4   7   2       54.52       36.11      5.85 o 
   5   7   2       60.72       56.83      4.31 o 
   6   7   2       28.20       46.86      5.92 o 
   7   7   2       11.59       18.86      4.94 o 
   8   7   2       32.18       35.16      7.27 o 
   9   7   2       12.32        6.35      4.59 o 
 -10   8   2      107.49      117.62     12.77 o 
  -9   8   2      102.43      101.97     10.43 o 
  -8   8   2      130.89      147.57     13.33 o 
  -7   8   2       16.96       15.87      3.93 o 
  -6   8   2     1370.46     1375.96     19.55 o 
  -5   8   2     2476.56     2549.76     32.30 o 
  -4   8   2     3393.41     3572.43     28.91 o 
  -3   8   2     1464.25     1490.90     13.00 o 
  -2   8   2     2724.13     2653.96     21.30 o 
  -1   8   2     2279.57     2283.57     18.42 o 
   0   8   2     5510.90     5492.79     40.79 o 
   1   8   2     2576.95     2650.98     24.20 o 
   2   8   2      128.58      116.46      4.27 o 
   3   8   2      753.63      670.46      8.69 o 
   4   8   2      426.10      387.74      7.84 o 
   5   8   2      110.51       91.71      6.24 o 
   6   8   2      327.99      334.30      9.99 o 
   7   8   2      111.46      124.84     11.17 o 
   8   8   2       24.45       23.20      5.73 o 
   9   8   2       10.25       22.62      6.37 o 
 -10   9   2       13.98       12.70      5.10 o 
  -9   9   2      140.31      153.24     14.89 o 
  -8   9   2      218.13      212.25     13.84 o 
  -7   9   2      161.12      159.62     10.52 o 
  -6   9   2       30.06       22.19      3.28 o 
  -5   9   2        1.90       -0.11      2.96 o 
  -4   9   2      810.55      886.65     13.31 o 
  -3   9   2      182.67      211.62      5.89 o 
  -2   9   2        0.88        3.00      1.58 o 
  -1   9   2     1017.86     1102.77     10.70 o 
   0   9   2        0.01        3.95      1.53 o 
   1   9   2     4803.25     5019.55     35.72 o 
   2   9   2       96.28       97.96      3.95 o 
   3   9   2      201.97      196.02      7.75 o 
   4   9   2      146.60      144.36      5.94 o 
   5   9   2        4.26       10.85      2.90 o 
   6   9   2        3.30        2.30      4.38 o 
   7   9   2        2.44       13.79      4.46 o 
   8   9   2       91.07       89.25     10.43 o 
   9   9   2        9.29       13.41      4.81 o 
  -9  10   2       44.91       46.58      7.38 o 
  -8  10   2      134.89      137.10     12.33 o 
  -7  10   2        6.30        4.06      4.95 o 
  -6  10   2      172.08      174.60      7.02 o 
  -5  10   2      869.98      883.47     14.72 o 
  -4  10   2     1111.31     1090.70     12.61 o 
  -3  10   2       87.04       99.90      4.30 o 
  -2  10   2     2270.54     2193.47     17.56 o 
  -1  10   2     1493.21     1413.11     12.35 o 
   0  10   2     5657.93     5785.07     40.20 o 
   1  10   2      810.03      796.77      8.95 o 
   2  10   2     1632.34     1673.42     15.31 o 
   3  10   2     1709.92     1692.92     17.42 o 
   4  10   2     1244.39     1217.27     19.06 o 
   5  10   2      271.70      278.54      9.80 o 
   6  10   2     1225.65     1261.99     31.59 o 
   7  10   2      458.74      493.64     19.22 o 
   8  10   2       96.55      103.29     11.70 o 
  -9  11   2        0.04        0.79      5.01 o 
  -8  11   2       11.10        6.95      6.17 o 
  -7  11   2      101.08       80.45     15.32 o 
  -6  11   2        0.23        1.90      5.99 o 
  -5  11   2       53.28       52.48      4.14 o 
  -4  11   2       62.41       76.86      4.62 o 
  -3  11   2      140.69      146.06      6.46 o 
  -2  11   2        1.92        2.22      2.38 o 
  -1  11   2        2.04        5.48      3.14 o 
   0  11   2      635.01      661.31     10.46 o 
   1  11   2        1.15        1.83      2.09 o 
   2  11   2       12.09       16.39      2.08 o 
   3  11   2       95.37       89.57      5.10 o 
   4  11   2      188.35      181.44      5.22 o 
   5  11   2        0.70        7.99      2.94 o 
   6  11   2       12.74        9.90      5.29 o 
   7  11   2        2.29        3.69      6.74 o 
   8  11   2       25.04       23.79      5.98 o 
  -9  12   2      236.25      249.32     16.49 o 
  -8  12   2      351.37      365.42     17.06 o 
  -7  12   2      424.55      427.25     14.39 o 
  -6  12   2      356.17      337.88     10.01 o 
  -5  12   2      601.53      587.13     13.43 o 
  -4  12   2     2266.32     2287.58     33.14 o 
  -3  12   2      675.95      682.39      9.19 o 
  -2  12   2     4662.76     4735.55     47.33 o 
  -1  12   2     2768.68     2789.55     23.28 o 
   0  12   2     3277.42     3183.56     26.40 o 
   1  12   2     1395.55     1404.37     14.75 o 
   2  12   2     1730.56     1723.86     17.61 o 
   3  12   2      884.11      866.99     14.38 o 
   4  12   2     2485.34     2575.39     52.86 o 
   5  12   2        6.49        4.51      3.63 o 
   6  12   2      547.62      547.77     20.64 o 
   7  12   2      205.93      221.63     18.02 o 
   8  12   2       24.26       21.10      4.74 o 
  -9  13   2        0.07       12.03      4.70 o 
  -8  13   2       56.00       49.28      7.21 o 
  -7  13   2        0.97       11.51      4.71 o 
  -6  13   2        7.59        8.53      2.62 o 
  -5  13   2      224.56      202.72      6.66 o 
  -4  13   2      256.68      262.22      6.31 o 
  -3  13   2        0.37        5.81      2.82 o 
  -2  13   2      101.42      115.78      5.90 o 
  -1  13   2        5.68        8.27      2.04 o 
   0  13   2       41.47       54.79      4.21 o 
   1  13   2     1044.13     1054.60     13.64 o 
   2  13   2        3.32        5.90      2.36 o 
   3  13   2      239.22      216.07      7.60 o 
   4  13   2       35.58       30.26      3.97 o 
   5  13   2        0.01       -1.37      3.69 o 
   6  13   2        1.17        4.77      3.38 o 
   7  13   2       31.64       30.76      6.24 o 
   8  13   2       12.04       16.33      4.34 o 
  -9  14   2       47.97       41.29      8.11 o 
  -8  14   2      826.42      832.55     45.62 o 
  -7  14   2       67.02       79.05      8.20 o 
  -6  14   2     1481.96     1530.23     42.40 o 
  -5  14   2      820.31      767.99     15.76 o 
  -4  14   2       10.87       15.49      2.32 o 
  -3  14   2      609.76      653.15     11.64 o 
  -2  14   2     1507.58     1583.41     21.21 o 
  -1  14   2     1608.62     1626.06     21.59 o 
   0  14   2     2745.76     2830.68     35.37 o 
   1  14   2        4.06        5.84      1.61 o 
   2  14   2      373.60      343.18      7.43 o 
   3  14   2     1155.33     1169.36     25.55 o 
   4  14   2      238.05      261.21     13.75 o 
   5  14   2      712.34      707.06     22.22 o 
   6  14   2      254.37      291.87     13.14 o 
   7  14   2       66.49       55.63      7.69 o 
   8  14   2       56.94       29.12      8.03 o 
  -8  15   2        1.90        6.80      4.99 o 
  -7  15   2        1.51       12.68      5.42 o 
  -6  15   2        2.56        1.82      5.16 o 
  -5  15   2        9.62        5.70      2.42 o 
  -4  15   2       88.55       87.84      5.22 o 
  -3  15   2       11.87       10.36      1.76 o 
  -2  15   2        1.98        7.58      2.59 o 
  -1  15   2       63.51       57.12      4.67 o 
   0  15   2      368.33      331.95      7.87 o 
   1  15   2      334.97      322.81      7.27 o 
   2  15   2       98.13       94.26      6.07 o 
   3  15   2       37.34       30.31      3.92 o 
   4  15   2        2.29        7.72      2.92 o 
   5  15   2       65.19       44.60      9.77 o 
   6  15   2        0.06        0.60      6.45 o 
   7  15   2      136.89      138.82     13.16 o 
  -8  16   2       48.17       40.84      9.40 o 
  -7  16   2      198.71      202.79     14.41 o 
  -6  16   2      183.30      200.19     11.67 o 
  -5  16   2      239.44      211.91     14.50 o 
  -4  16   2      557.25      550.08     16.51 o 
  -3  16   2      316.93      315.43      8.50 o 
  -2  16   2      754.58      741.44     15.93 o 
  -1  16   2      953.65      979.46     14.65 o 
   0  16   2      111.26      106.01      6.10 o 
   1  16   2      226.02      211.43      6.51 o 
   2  16   2      260.08      269.70      8.86 o 
   3  16   2      212.37      253.72     13.32 o 
   4  16   2      440.59      440.34     13.38 o 
   5  16   2       69.90       82.51      7.39 o 
   6  16   2      309.25      347.75     17.97 o 
   7  16   2      157.49      158.77     14.30 o 
  -8  17   2        0.39        9.84      6.79 o 
  -7  17   2        1.07        4.27      4.94 o 
  -6  17   2      108.03       95.88     10.32 o 
  -5  17   2      159.48      160.72     14.14 o 
  -4  17   2        9.43        9.34      2.33 o 
  -3  17   2      320.34      319.34     10.41 o 
  -2  17   2       76.53       63.91      7.24 o 
  -1  17   2        1.84       10.17      2.52 o 
   0  17   2       13.07       12.34      3.22 o 
   1  17   2       40.49       30.92      3.77 o 
   2  17   2        4.58        6.25      3.93 o 
   3  17   2      105.38      103.91      7.47 o 
   4  17   2      111.45      110.55      9.79 o 
   5  17   2       41.26       25.67      8.20 o 
   6  17   2       17.69       17.77      5.48 o 
   7  17   2       35.67       35.93      7.93 o 
  -7  18   2       35.16       24.24      5.45 o 
  -6  18   2       39.39       42.55      8.97 o 
  -5  18   2      335.54      359.63     14.59 o 
  -4  18   2      346.70      336.47     11.28 o 
  -3  18   2     1043.32     1069.34     24.44 o 
  -2  18   2      104.05       98.42      7.15 o 
  -1  18   2        2.12        2.92      3.06 o 
   0  18   2      254.38      256.50     12.29 o 
   1  18   2       13.20       12.70      3.59 o 
   2  18   2      957.95      997.42     25.20 o 
   3  18   2      552.33      529.99     15.39 o 
   4  18   2       17.82       21.62      4.46 o 
   5  18   2        2.81       -1.71      6.73 o 
   6  18   2       20.03       21.82      5.30 o 
  -7  19   2       26.79       16.93      6.56 o 
  -6  19   2       16.28       17.26      4.85 o 
  -5  19   2       11.04       17.01      5.39 o 
  -4  19   2        0.04        6.77      6.79 o 
  -3  19   2       57.11       39.84      6.03 o 
  -2  19   2      574.76      517.73     13.74 o 
  -1  19   2       12.08       11.28      3.66 o 
   0  19   2       28.25       22.00      3.76 o 
   1  19   2       57.37       56.86      6.74 o 
   2  19   2        2.44        6.69      3.86 o 
   3  19   2        7.81        4.64      2.49 o 
   4  19   2       12.82       18.99      5.18 o 
   5  19   2       32.22       31.53      6.61 o 
   6  19   2        5.33        9.86      4.63 o 
  -7  20   2       30.01       26.07      6.04 o 
  -6  20   2       35.19       36.24      7.47 o 
  -5  20   2       94.68       86.59      9.24 o 
  -4  20   2      199.56      213.76     15.46 o 
  -3  20   2       77.41       65.47      6.16 o 
  -2  20   2        2.15        4.23      7.79 o 
  -1  20   2      237.42      228.01     18.16 o 
   0  20   2       37.22       41.75      5.46 o 
   1  20   2      154.84      154.91     11.84 o 
   2  20   2      511.84      551.30     16.48 o 
   3  20   2      425.33      404.34     15.71 o 
   4  20   2      104.85      107.09     10.39 o 
   5  20   2       53.46       47.14     12.32 o 
   6  20   2      116.81      118.35     15.90 o 
  -6  21   2       56.45       29.73      6.64 o 
  -5  21   2        8.45       11.09      4.68 o 
  -4  21   2        5.81        5.94      4.25 o 
  -3  21   2        7.26       11.06      4.90 o 
  -2  21   2        2.31        9.64      2.77 o 
  -1  21   2       43.26       30.42      5.25 o 
   0  21   2       58.37       66.92      8.97 o 
   1  21   2       72.53       57.13      5.79 o 
   2  21   2        0.17       11.88      4.32 o 
   3  21   2      120.88      144.46     13.34 o 
   4  21   2       18.75       13.39      5.27 o 
   5  21   2      101.44       81.11     19.23 o 
  -5  22   2      118.23      108.63     14.46 o 
  -4  22   2       60.97       71.47      8.15 o 
  -3  22   2       95.04      113.61     11.06 o 
  -2  22   2       41.95       26.77      6.32 o 
  -1  22   2      565.31      595.75     21.16 o 
   0  22   2      218.35      209.60     15.71 o 
   1  22   2      154.46      151.58     15.22 o 
   2  22   2       87.21      100.04     10.31 o 
   3  22   2      270.94      274.18     15.75 o 
   4  22   2      144.98      135.08     14.39 o 
  -5  23   2        9.21       12.94      4.48 o 
  -4  23   2        0.94        4.03      5.60 o 
  -3  23   2        9.25       15.51      4.49 o 
  -2  23   2      112.27      114.98     12.00 o 
  -1  23   2        0.34        1.44      5.32 o 
   0  23   2       22.12       20.39      4.93 o 
   1  23   2       40.32       24.34      4.77 o 
   2  23   2       14.92       17.47      5.06 o 
   3  23   2        4.53        2.59      5.87 o 
   4  23   2       52.20       63.65     10.84 o 
  -4  24   2       68.32       59.19     11.58 o 
  -3  24   2       67.41       53.04     11.00 o 
  -2  24   2      184.54      178.14     12.19 o 
  -1  24   2      264.58      294.36     16.29 o 
   0  24   2       90.28       94.42     10.16 o 
   1  24   2       71.64       99.98     13.84 o 
   2  24   2        4.14        1.25      4.79 o 
   3  24   2      264.56      309.39     27.59 o 
  -3  25   2       13.54        6.24      6.47 o 
  -2  25   2        4.31        9.91      4.66 o 
  -1  25   2        0.05        9.02      4.30 o 
   0  25   2        0.00        8.83      3.91 o 
   1  25   2       11.31       12.94      7.18 o 
   2  25   2       54.22       42.57      8.81 o 
 -10   1   3      337.54      316.45     17.77 o 
  -9   1   3      382.54      385.30     15.60 o 
  -8   1   3      115.40      109.65      8.31 o 
  -7   1   3      588.22      604.14     14.87 o 
  -6   1   3      714.88      723.33     11.36 o 
  -5   1   3      910.40      899.36     10.10 o 
  -4   1   3      515.35      439.36     10.64 o 
  -3   1   3      187.57      230.12      4.82 o 
  -2   1   3     4595.54     4459.07     21.05 o 
  -1   1   3     2539.14     2462.45     12.41 o 
   0   1   3     1245.43     1231.90      6.83 o 
   1   1   3      172.09      161.71      3.40 o 
   2   1   3     1713.80     1599.48     14.75 o 
   3   1   3     1008.25      981.76      9.71 o 
   4   1   3        3.73       12.28      1.85 o 
   5   1   3       50.92       57.32      3.88 o 
   6   1   3        4.50        1.52      4.84 o 
   7   1   3      252.84      276.73     11.11 o 
   8   1   3       25.72       24.91      5.58 o 
   9   1   3      145.93      131.85     13.95 o 
 -10   2   3      100.20       92.53     10.48 o 
  -9   2   3      210.71      204.19     12.71 o 
  -8   2   3      158.19      139.81     10.24 o 
  -7   2   3      288.43      265.82      8.52 o 
  -6   2   3      450.78      439.23      8.83 o 
  -5   2   3      217.57      211.12      7.45 o 
  -4   2   3     1252.07     1354.14     11.84 o 
  -3   2   3     1651.95     1602.13     13.42 o 
  -2   2   3      943.88      880.47     14.56 o 
  -1   2   3      999.75     1080.74      8.41 o 
   0   2   3      148.88      148.38      2.84 o 
   1   2   3       11.41       17.89      1.39 o 
   2   2   3     1976.28     2051.26     17.04 o 
   3   2   3      155.16      132.53      4.53 o 
   4   2   3      180.08      177.57      7.32 o 
   5   2   3      233.17      242.71      6.10 o 
   6   2   3       29.10       28.15      5.75 o 
   7   2   3       31.54       22.33      4.83 o 
   8   2   3        8.28       13.56      4.81 o 
   9   2   3        0.25        4.48      3.90 o 
 -10   3   3      215.75      215.53     13.54 o 
  -9   3   3      159.91      191.51     14.92 o 
  -8   3   3       10.87       13.29      6.32 o 
  -7   3   3       48.64       48.24      4.33 o 
  -6   3   3     2807.68     2944.61     41.78 o 
  -5   3   3     2072.87     2200.34     19.20 o 
  -4   3   3      618.87      613.66      6.96 o 
  -3   3   3     2198.52     2170.90     17.46 o 
  -2   3   3      385.56      359.36      5.81 o 
  -1   3   3    10789.73    10742.36     69.42 o 
   0   3   3     1361.36     1302.40      9.10 o 
   1   3   3     1948.59     1837.88     14.83 o 
   2   3   3     4734.46     4763.21     41.11 o 
   3   3   3      534.01      460.04     10.97 o 
   4   3   3       21.74       24.32      3.38 o 
   5   3   3     1499.46     1555.94     19.98 o 
   6   3   3      285.50      279.60     12.69 o 
   7   3   3      454.23      470.64     17.21 o 
   8   3   3      118.03      124.13     12.20 o 
   9   3   3       34.47       33.18      9.95 o 
 -10   4   3        5.46        6.67      5.46 o 
  -9   4   3       56.64       32.47      7.02 o 
  -8   4   3      221.30      216.57     18.94 o 
  -7   4   3        0.45        4.27      2.68 o 
  -6   4   3        7.53        9.81      3.01 o 
  -5   4   3      653.61      647.17      8.60 o 
  -4   4   3      138.11      140.69      4.45 o 
  -3   4   3     1784.88     1848.18     15.30 o 
  -2   4   3      109.16       83.21      2.79 o 
  -1   4   3     1391.23     1363.72     10.91 o 
   0   4   3      106.83      138.08      3.87 o 
   1   4   3       11.46       14.56      1.67 o 
   2   4   3     1241.83     1300.80     11.27 o 
   3   4   3       16.92       14.59      2.16 o 
   4   4   3      824.17      862.89     13.03 o 
   5   4   3        0.16        5.16      2.79 o 
   6   4   3      462.44      430.81     11.75 o 
   7   4   3      149.61      158.25     13.85 o 
   8   4   3      142.30      132.31     23.17 o 
   9   4   3       34.72       21.62      5.29 o 
 -10   5   3      505.80      484.39     37.96 o 
  -9   5   3      224.92      233.96     12.83 o 
  -8   5   3      760.26      783.13     24.08 o 
  -7   5   3     2090.49     2135.19     46.38 o 
  -6   5   3      887.67      839.24     14.21 o 
  -5   5   3     2428.31     2424.02     23.14 o 
  -4   5   3     1249.87     1354.90     12.04 o 
  -3   5   3     1970.09     2011.36     16.57 o 
  -2   5   3     2656.24     2618.54     20.22 o 
  -1   5   3     4534.58     4568.72     39.68 o 
   0   5   3      354.93      325.52      7.41 o 
   1   5   3      276.04      254.10      5.33 o 
   2   5   3       56.01       86.83      3.26 o 
   3   5   3      852.16      852.88      9.41 o 
   4   5   3     1197.56     1227.50     17.07 o 
   5   5   3       27.71       17.85      2.46 o 
   6   5   3      761.90      793.13     17.94 o 
   7   5   3      563.65      615.05     18.23 o 
   8   5   3       11.78       15.90      6.38 o 
   9   5   3      131.37      113.10     16.01 o 
 -10   6   3       52.87       42.30      8.94 o 
  -9   6   3       17.89       22.67      5.22 o 
  -8   6   3       85.38       89.02      7.70 o 
  -7   6   3        0.02        0.93      4.77 o 
  -6   6   3       24.01       19.88      3.10 o 
  -5   6   3       51.82       49.12      3.72 o 
  -4   6   3      110.09      102.68      3.98 o 
  -3   6   3      111.02       97.53      4.15 o 
  -2   6   3      573.50      525.04      9.65 o 
  -1   6   3      870.82      845.60      7.86 o 
   0   6   3        9.93        9.93      1.84 o 
   1   6   3      605.50      596.10      7.48 o 
   2   6   3      142.88      146.38      4.41 o 
   3   6   3      164.56      141.19      5.00 o 
   4   6   3      361.93      343.21      6.91 o 
   5   6   3      390.47      378.18     13.51 o 
   6   6   3       65.50       44.37      6.77 o 
   7   6   3        5.34       11.93      3.64 o 
   8   6   3        0.27        3.51      6.05 o 
   9   6   3        6.61       12.58      7.65 o 
 -10   7   3      111.13       99.45     13.53 o 
  -9   7   3      863.25      874.61     57.04 o 
  -8   7   3      376.33      392.96     15.98 o 
  -7   7   3      430.74      424.02     11.24 o 
  -6   7   3     1757.07     1724.20     23.40 o 
  -5   7   3      348.74      304.70      6.90 o 
  -4   7   3     1047.55     1032.80     10.61 o 
  -3   7   3     1820.33     1837.26     14.97 o 
  -2   7   3     7862.31     8264.61     73.08 o 
  -1   7   3      974.68      965.41      9.33 o 
   0   7   3     3067.90     3068.81     27.97 o 
   1   7   3       87.69       69.56      2.62 o 
   2   7   3     1631.13     1676.18     15.67 o 
   3   7   3     2734.30     2698.37     25.26 o 
   4   7   3      338.11      367.98      7.70 o 
   5   7   3      667.62      668.59     16.01 o 
   6   7   3      779.20      800.07     21.26 o 
   7   7   3      133.11      122.36     11.24 o 
   8   7   3      103.75       95.07     12.06 o 
 -10   8   3        1.71        9.88      4.35 o 
  -9   8   3      172.44      203.11     15.75 o 
  -8   8   3       33.62       32.94      6.38 o 
  -7   8   3      329.62      308.84     11.56 o 
  -6   8   3      553.57      508.72     11.87 o 
  -5   8   3      314.13      319.66      6.60 o 
  -4   8   3        2.46        6.34      2.14 o 
  -3   8   3     1911.60     1982.87     16.01 o 
  -2   8   3       15.36       13.60      1.35 o 
  -1   8   3      610.48      575.84      5.98 o 
   0   8   3        0.08        3.14      1.45 o 
   1   8   3      688.90      674.85      7.08 o 
   2   8   3      149.88      145.94      4.94 o 
   3   8   3       83.67       84.20      4.29 o 
   4   8   3        0.03        1.61      2.79 o 
   5   8   3        9.38        9.67      3.65 o 
   6   8   3        0.12        5.33      4.05 o 
   7   8   3        2.89        9.41      4.63 o 
   8   8   3       17.88        7.96      4.59 o 
 -10   9   3      174.54      153.53     13.47 o 
  -9   9   3      498.09      537.59     25.98 o 
  -8   9   3      167.29      202.38     13.60 o 
  -7   9   3        6.29       20.34      3.97 o 
  -6   9   3      157.08      146.17      9.91 o 
  -5   9   3     1132.02     1139.14     17.83 o 
  -4   9   3       95.20       90.58      4.68 o 
  -3   9   3      448.12      423.41      6.40 o 
  -2   9   3      477.16      397.40      9.10 o 
  -1   9   3      223.63      217.64      5.87 o 
   0   9   3      420.22      361.89      8.99 o 
   1   9   3     1541.51     1637.40     14.39 o 
   2   9   3     4067.81     4329.38     38.09 o 
   3   9   3     1127.13     1135.97     16.54 o 
   4   9   3      670.33      687.85     11.38 o 
   5   9   3      213.90      239.61     12.96 o 
   6   9   3     1577.35     1670.47     40.87 o 
   7   9   3      675.90      730.76     28.51 o 
   8   9   3      191.53      193.12     19.03 o 
  -9  10   3       37.38       28.91      6.27 o 
  -8  10   3       62.97       70.93     10.39 o 
  -7  10   3      210.46      208.68     13.53 o 
  -6  10   3       23.75       21.40      4.58 o 
  -5  10   3       40.52       38.76      3.25 o 
  -4  10   3       54.27       48.11      5.44 o 
  -3  10   3      184.86      214.34      7.64 o 
  -2  10   3       59.25       58.87      3.31 o 
  -1  10   3      508.50      515.06      6.22 o 
   0  10   3      186.82      170.12      5.40 o 
   1  10   3        5.05        7.51      1.47 o 
   2  10   3        3.37       10.46      1.72 o 
   3  10   3      272.29      270.10     11.61 o 
   4  10   3      191.48      185.27      9.81 o 
   5  10   3       30.31       33.34      5.36 o 
   6  10   3        3.15        8.75      3.93 o 
   7  10   3       39.11       19.07      9.57 o 
   8  10   3        0.02        0.96      4.63 o 
  -9  11   3      141.73      153.20     13.27 o 
  -8  11   3      276.02      296.14     14.12 o 
  -7  11   3       32.53       33.05      5.08 o 
  -6  11   3      114.51      100.26      7.44 o 
  -5  11   3      357.86      380.33     10.32 o 
  -4  11   3       14.92       12.00      3.61 o 
  -3  11   3      220.14      235.35      7.89 o 
  -2  11   3      562.91      499.49      7.17 o 
  -1  11   3       21.32       15.48      1.66 o 
   0  11   3      307.23      288.46      8.72 o 
   1  11   3      620.99      657.59      8.31 o 
   2  11   3     2069.82     2185.51     27.75 o 
   3  11   3     1911.22     1899.67     23.23 o 
   4  11   3      266.84      279.93      7.82 o 
   5  11   3      108.11      120.26      8.06 o 
   6  11   3      851.04      901.62     26.36 o 
   7  11   3      296.30      304.16     19.30 o 
   8  11   3      120.27      121.24     15.28 o 
  -9  12   3       84.98       76.61     11.94 o 
  -8  12   3       52.91       54.97     11.10 o 
  -7  12   3      531.26      498.01     13.53 o 
  -6  12   3      465.39      437.31     10.44 o 
  -5  12   3        1.37        7.38      2.02 o 
  -4  12   3      309.59      345.01      6.98 o 
  -3  12   3      384.15      404.58      7.46 o 
  -2  12   3      101.46      102.41      5.42 o 
  -1  12   3      139.87      155.24      6.45 o 
   0  12   3        9.16       11.89      1.69 o 
   1  12   3        6.80        6.06      2.03 o 
   2  12   3        1.36        3.31      2.63 o 
   3  12   3      706.87      702.22     12.32 o 
   4  12   3      234.26      225.82      7.21 o 
   5  12   3        8.73       12.05      6.59 o 
   6  12   3       15.04       11.71      3.34 o 
   7  12   3       23.20       19.46      5.32 o 
   8  12   3       10.34        6.08      7.36 o 
  -9  13   3      132.08      125.89     13.86 o 
  -8  13   3        9.10        4.07      4.68 o 
  -7  13   3       39.38       29.01      5.70 o 
  -6  13   3      254.66      288.35     17.30 o 
  -5  13   3      634.59      655.30     13.91 o 
  -4  13   3       51.27       56.33      4.24 o 
  -3  13   3      173.08      184.37      7.91 o 
  -2  13   3     1343.04     1368.83     18.46 o 
  -1  13   3      812.51      828.44     12.13 o 
   0  13   3      600.84      621.61     10.12 o 
   1  13   3     1072.58     1096.32     16.98 o 
   2  13   3     1441.80     1434.90     18.20 o 
   3  13   3      660.42      657.90     15.72 o 
   4  13   3      124.74      109.03      7.28 o 
   5  13   3       76.88       81.53     10.02 o 
   6  13   3      394.98      425.21     18.68 o 
   7  13   3        1.12       -0.23      4.94 o 
  -9  14   3       12.75        9.08      5.16 o 
  -8  14   3        7.52       15.66      7.43 o 
  -7  14   3       21.11       15.41      4.10 o 
  -6  14   3       98.35       93.93      7.25 o 
  -5  14   3      121.26      125.94      7.22 o 
  -4  14   3      501.85      482.73     10.91 o 
  -3  14   3        0.01        6.88      1.15 o 
  -2  14   3      187.02      178.42      7.85 o 
  -1  14   3       34.64       33.65      2.93 o 
   0  14   3       47.77       34.90      3.45 o 
   1  14   3       37.84       29.26      2.72 o 
   2  14   3      307.11      313.00      8.81 o 
   3  14   3       10.54        8.30      3.48 o 
   4  14   3      120.16      113.01      7.54 o 
   5  14   3      281.32      276.54     10.86 o 
   6  14   3       72.19       61.90      8.00 o 
   7  14   3       11.04       10.20      3.38 o 
  -8  15   3       29.12       23.82      5.49 o 
  -7  15   3      132.33      140.88     13.68 o 
  -6  15   3      646.58      640.49     16.11 o 
  -5  15   3      506.78      489.38     12.87 o 
  -4  15   3     1179.21     1226.56     24.82 o 
  -3  15   3       14.34       13.09      1.99 o 
  -2  15   3      615.87      627.19     10.28 o 
  -1  15   3      398.45      403.97      7.57 o 
   0  15   3     1612.74     1702.34     22.43 o 
   1  15   3      250.75      239.66      8.58 o 
   2  15   3      219.20      230.40      7.15 o 
   3  15   3      133.94      116.43      6.59 o 
   4  15   3       74.27       77.72      7.52 o 
   5  15   3       67.18       54.71      6.01 o 
   6  15   3      152.87      157.99     13.40 o 
   7  15   3      286.38      309.69     23.49 o 
  -8  16   3       14.50       20.09      5.03 o 
  -7  16   3        1.96        4.17      5.37 o 
  -6  16   3       23.26       10.90      5.60 o 
  -5  16   3       61.96       41.38      9.38 o 
  -4  16   3       70.47       73.84      7.58 o 
  -3  16   3      187.03      165.49      5.68 o 
  -2  16   3       10.06       10.64      3.64 o 
  -1  16   3        3.05        5.95      3.97 o 
   0  16   3      201.26      192.54     12.69 o 
   1  16   3      122.21      118.76      4.77 o 
   2  16   3        0.01       -1.32      3.21 o 
   3  16   3       23.55       23.13      4.03 o 
   4  16   3      268.87      266.48      9.87 o 
   5  16   3        2.17        3.51      8.83 o 
   6  16   3        3.01        2.69      4.89 o 
   7  16   3        1.56       -1.50      5.51 o 
  -8  17   3      102.61       69.81     10.63 o 
  -7  17   3      194.78      186.77     11.99 o 
  -6  17   3      299.91      306.82     14.45 o 
  -5  17   3      437.20      439.24     12.77 o 
  -4  17   3       55.13       54.80      5.63 o 
  -3  17   3     1340.01     1389.46     25.12 o 
  -2  17   3      979.32      990.16     18.73 o 
  -1  17   3     2022.44     2108.20     51.66 o 
   0  17   3      363.83      337.23      8.33 o 
   1  17   3      142.02      161.02      8.29 o 
   2  17   3      501.08      497.16     13.47 o 
   3  17   3      407.58      433.12     13.59 o 
   4  17   3      414.83      435.41     14.80 o 
   5  17   3      115.02      101.26     10.15 o 
   6  17   3      131.51      136.80     14.94 o 
  -7  18   3        7.22       23.65      5.25 o 
  -6  18   3        2.99       -0.28      6.47 o 
  -5  18   3        3.94        5.52      5.21 o 
  -4  18   3       69.76       60.65      5.37 o 
  -3  18   3       43.54       32.68      4.47 o 
  -2  18   3       37.59       32.32      5.88 o 
  -1  18   3      545.02      539.07     19.97 o 
   0  18   3        0.34        4.72      3.78 o 
   1  18   3      369.61      374.26     10.38 o 
   2  18   3       95.93       90.79      6.74 o 
   3  18   3       25.83       19.93      4.66 o 
   4  18   3       22.52       17.13      5.57 o 
   5  18   3       19.60       16.97      4.40 o 
   6  18   3        3.47       11.76      6.43 o 
  -7  19   3      346.43      408.82     30.00 o 
  -6  19   3      254.32      263.75     15.46 o 
  -5  19   3       63.47       42.71      8.63 o 
  -4  19   3      220.78      236.82     10.08 o 
  -3  19   3      172.29      165.22     11.15 o 
  -2  19   3     1057.43     1120.63     25.70 o 
  -1  19   3      808.09      883.42     22.88 o 
   0  19   3        6.22       11.37      3.67 o 
   1  19   3       41.82       44.74      5.94 o 
   2  19   3      167.40      166.69     12.42 o 
   3  19   3      372.34      375.50     16.51 o 
   4  19   3      105.85      104.54     11.61 o 
   5  19   3      167.56      188.51     16.25 o 
  -6  20   3       91.88       93.82     12.51 o 
  -5  20   3        1.73       11.35      4.55 o 
  -4  20   3      162.73      196.82     15.65 o 
  -3  20   3        2.13        4.25      1.88 o 
  -2  20   3       23.21       11.62      2.63 o 
  -1  20   3        2.15        9.61      2.23 o 
   0  20   3       34.29       20.17      4.07 o 
   1  20   3       42.40       25.36      5.26 o 
   2  20   3       11.29       10.15      4.13 o 
   3  20   3       25.02       22.85      4.94 o 
   4  20   3        3.81        3.01      6.22 o 
   5  20   3        8.05        7.24      5.92 o 
  -6  21   3      184.37      193.14     16.12 o 
  -5  21   3      245.36      260.68     15.12 o 
  -4  21   3       84.85       95.60     11.68 o 
  -3  21   3       17.46       14.78      5.28 o 
  -2  21   3       94.55       77.51      8.20 o 
  -1  21   3      140.80      150.48     10.83 o 
   0  21   3       29.78       28.30      4.82 o 
   1  21   3       46.57       38.44      7.61 o 
   2  21   3      126.78      121.72     11.17 o 
   3  21   3      103.80      115.07     14.02 o 
   4  21   3       32.06       28.10      7.19 o 
  -5  22   3       59.09       33.12      9.69 o 
  -4  22   3       13.02        9.38      5.15 o 
  -3  22   3      101.68      103.65     10.63 o 
  -2  22   3        0.83        6.05      4.16 o 
  -1  22   3       65.40       72.54      8.20 o 
   0  22   3      225.10      233.93     15.58 o 
   1  22   3        1.16        4.35      2.86 o 
   2  22   3        0.02        2.20      4.47 o 
   3  22   3        1.00       -6.76      6.76 o 
   4  22   3        1.03       -3.57      6.75 o 
  -5  23   3      134.05      108.85     17.29 o 
  -4  23   3       85.16       58.40      8.75 o 
  -3  23   3        5.58       10.12      3.70 o 
  -2  23   3      178.62      206.12     12.33 o 
  -1  23   3      132.38      160.15     10.36 o 
   0  23   3       69.25       46.59      9.67 o 
   1  23   3      114.00       96.99     26.11 o 
   2  23   3      272.50      340.41     23.81 o 
   3  23   3       42.15       32.38      9.42 o 
  -4  24   3        0.01        4.70      4.10 o 
  -3  24   3        5.47       18.62      7.06 o 
  -2  24   3       14.70       16.87      4.09 o 
  -1  24   3       78.86       68.76     11.28 o 
   0  24   3       73.64       67.23     11.33 o 
   1  24   3        6.98       10.02      3.95 o 
   2  24   3        0.43       -0.45     10.48 o 
  -2  25   3        3.70       18.95      5.99 o 
  -1  25   3      101.25      129.07     19.49 o 
   0  25   3       25.78       12.05      5.12 o 
   1  25   3       15.84       12.63      5.44 o 
 -10   0   4      528.15      511.63     37.62 o 
  -9   0   4      177.31      174.67     23.45 o 
  -8   0   4     1255.63     1319.23     52.33 o 
  -7   0   4     1532.69     1459.19     47.55 o 
  -6   0   4     3897.44     3846.17    102.64 o 
  -5   0   4      722.46      705.41     12.61 o 
  -4   0   4       16.76       11.81      2.20 o 
  -3   0   4     7705.70     7853.93    134.51 o 
  -2   0   4     3364.74     3183.91     33.89 o 
  -1   0   4     2004.77     2051.82     27.47 o 
   0   0   4     1136.99     1174.99     18.65 o 
   1   0   4      281.76      333.64     10.63 o 
   2   0   4      803.99      804.19     13.49 o 
   3   0   4        2.97        9.02      2.13 o 
   4   0   4     1462.88     1412.01     30.25 o 
   5   0   4      535.83      534.34     17.32 o 
   6   0   4      259.77      240.07     23.59 o 
   7   0   4        1.59        8.38     23.15 o 
   8   0   4       68.36       48.53     23.61 o 
 -10   1   4        6.43       18.11      3.91 o 
  -9   1   4       70.48       67.99     10.10 o 
  -8   1   4      114.07      107.34      7.86 o 
  -7   1   4       28.39       22.25      3.11 o 
  -6   1   4        2.52        9.16      2.50 o 
  -5   1   4      207.43      231.09      8.21 o 
  -4   1   4      387.55      418.66      7.12 o 
  -3   1   4     2045.56     2139.50     16.05 o 
  -2   1   4      401.86      427.89      7.69 o 
  -1   1   4        0.73        5.31      1.67 o 
   0   1   4      111.97      124.91      3.24 o 
   1   1   4       49.00       55.12      2.80 o 
   2   1   4      226.39      267.67      7.13 o 
   3   1   4      119.83      137.63      6.49 o 
   4   1   4       66.30       67.45      4.17 o 
   5   1   4       16.42       19.13      3.00 o 
   6   1   4        0.02       -1.09      3.23 o 
   7   1   4        6.18        6.30      5.44 o 
   8   1   4       32.60       14.33      7.05 o 
 -10   2   4      585.43      579.99     64.22 o 
  -9   2   4      157.56      179.38     15.90 o 
  -8   2   4      260.65      262.75     15.14 o 
  -7   2   4      808.37      830.27     16.90 o 
  -6   2   4      725.15      728.31     12.43 o 
  -5   2   4      321.68      288.72      6.20 o 
  -4   2   4     5750.63     5910.09     61.04 o 
  -3   2   4       71.15       70.61      2.60 o 
  -2   2   4     8720.45     8862.61     73.95 o 
  -1   2   4     1304.33     1323.97     10.83 o 
   0   2   4      363.61      342.12      6.35 o 
   1   2   4     1819.98     1836.81     14.36 o 
   2   2   4     2970.17     2929.84     23.57 o 
   3   2   4      573.76      572.34      7.74 o 
   4   2   4     1488.61     1534.26     23.12 o 
   5   2   4      236.59      233.25      7.31 o 
   6   2   4      840.28      870.91     30.85 o 
   7   2   4      395.39      434.57     21.30 o 
   8   2   4       18.62       15.87      4.44 o 
 -10   3   4      105.64       85.71     11.40 o 
  -9   3   4        1.59       10.72      8.32 o 
  -8   3   4        4.93        3.91      6.12 o 
  -7   3   4        6.13       11.28      4.82 o 
  -6   3   4       30.00       30.72      2.75 o 
  -5   3   4       78.52       82.80      4.26 o 
  -4   3   4       18.90       29.40      2.24 o 
  -3   3   4      195.56      199.42      5.47 o 
  -2   3   4      182.51      232.00      5.87 o 
  -1   3   4      749.73      725.41      7.13 o 
   0   3   4      128.23      163.72      3.85 o 
   1   3   4     3349.65     3534.65     25.35 o 
   2   3   4      559.98      544.92      6.68 o 
   3   3   4      544.98      623.61     12.94 o 
   4   3   4       10.96       10.11      2.09 o 
   5   3   4      717.22      716.83     14.98 o 
   6   3   4        1.57       -2.07      5.36 o 
   7   3   4       89.15       75.38      9.04 o 
   8   3   4        0.09        9.43      3.08 o 
 -10   4   4      420.54      413.47     24.04 o 
  -9   4   4       78.04       69.02      8.92 o 
  -8   4   4      134.65      154.78     12.11 o 
  -7   4   4       83.95       94.49      6.41 o 
  -6   4   4     1769.72     1766.64     21.77 o 
  -5   4   4     1955.27     2013.76     27.59 o 
  -4   4   4     1411.12     1403.84     12.84 o 
  -3   4   4     1782.54     1846.20     14.22 o 
  -2   4   4     2768.60     2772.38     41.93 o 
  -1   4   4      839.28      866.09     13.94 o 
   0   4   4     1464.17     1506.05     12.56 o 
   1   4   4     2473.32     2593.85     19.56 o 
   2   4   4     2455.86     2510.06     20.74 o 
   3   4   4      263.08      264.16      9.52 o 
   4   4   4      110.42       95.15      6.41 o 
   5   4   4      597.63      620.72     15.04 o 
   6   4   4      316.07      347.25     17.72 o 
   7   4   4      107.78       98.76     10.39 o 
   8   4   4       82.78       81.76     11.24 o 
 -10   5   4       82.10       81.76     15.95 o 
  -9   5   4       46.95       37.88     12.81 o 
  -8   5   4      263.08      266.11     13.35 o 
  -7   5   4      115.31      122.34      7.24 o 
  -6   5   4        0.58        4.52      1.53 o 
  -5   5   4      190.36      194.39      7.04 o 
  -4   5   4        1.74        4.65      2.98 o 
  -3   5   4      329.97      379.57      8.45 o 
  -2   5   4      642.44      650.31      8.29 o 
  -1   5   4      133.95      126.96      3.68 o 
   0   5   4       20.40       28.45      3.02 o 
   1   5   4      617.44      656.96      7.16 o 
   2   5   4      435.82      454.14      6.92 o 
   3   5   4       73.27       65.98      3.84 o 
   4   5   4       79.86       77.75      4.87 o 
   5   5   4       70.14       79.62      6.92 o 
   6   5   4      219.33      190.41     12.50 o 
   7   5   4       97.16      112.34     11.59 o 
   8   5   4       38.11       32.58      6.74 o 
 -10   6   4       34.82       15.93      3.49 o 
  -9   6   4      128.89      137.66     13.22 o 
  -8   6   4        2.79        6.96      2.80 o 
  -7   6   4      133.19      137.96      8.31 o 
  -6   6   4     1918.68     1915.21     36.77 o 
  -5   6   4      663.87      660.54     10.25 o 
  -4   6   4       60.40       54.01      3.23 o 
  -3   6   4      231.48      184.90      5.40 o 
  -2   6   4     1975.62     1937.17     23.42 o 
  -1   6   4      725.09      709.93     10.50 o 
   0   6   4      555.46      570.88      7.46 o 
   1   6   4     1420.88     1450.86     13.46 o 
   2   6   4      616.53      624.47      7.86 o 
   3   6   4       41.57       45.54      3.66 o 
   4   6   4        2.65        4.41      1.81 o 
   5   6   4       24.56       21.27      5.47 o 
   6   6   4      382.84      360.12     14.41 o 
   7   6   4        2.00       12.98      4.39 o 
   8   6   4        7.76       13.74      3.82 o 
 -10   7   4        9.67        2.08      6.27 o 
  -9   7   4        0.00        5.55      6.07 o 
  -8   7   4        7.22        2.94      4.88 o 
  -7   7   4       35.90       31.14      5.51 o 
  -6   7   4       38.65       35.30      3.24 o 
  -5   7   4       90.63       87.83      4.64 o 
  -4   7   4       14.49       16.00      2.95 o 
  -3   7   4        2.31        8.32      1.88 o 
  -2   7   4      530.33      517.31      8.79 o 
  -1   7   4        0.20        0.82      2.59 o 
   0   7   4        6.84        7.26      1.81 o 
   1   7   4      729.65      725.83      9.06 o 
   2   7   4       42.05       37.97      2.64 o 
   3   7   4      407.64      402.99      7.99 o 
   4   7   4      174.81      171.69      7.92 o 
   5   7   4      163.52      164.27      9.45 o 
   6   7   4       60.05       65.58      6.53 o 
   7   7   4       12.28       12.81      4.10 o 
   8   7   4        5.35        9.08      5.12 o 
 -10   8   4       85.48       71.88     10.14 o 
  -9   8   4      103.41      115.12     13.35 o 
  -8   8   4       62.45       64.21      5.58 o 
  -7   8   4      225.24      286.96     13.41 o 
  -6   8   4        2.23        7.42      3.21 o 
  -5   8   4      273.36      263.61     11.38 o 
  -4   8   4       91.22       87.72      4.24 o 
  -3   8   4     1278.30     1323.39     13.30 o 
  -2   8   4       23.61       11.42      1.99 o 
  -1   8   4     1169.82     1190.56     12.86 o 
   0   8   4       40.35       30.69      3.18 o 
   1   8   4      765.24      744.31     10.55 o 
   2   8   4     3150.03     3219.01     52.49 o 
   3   8   4     1061.40     1072.93     16.83 o 
   4   8   4      195.12      202.27      6.40 o 
   5   8   4      259.46      246.37     13.46 o 
   6   8   4      316.22      334.77     13.35 o 
   7   8   4      291.03      254.56     14.71 o 
   8   8   4      147.33      135.74     14.78 o 
 -10   9   4        3.35       15.74      6.19 o 
  -9   9   4        4.72        6.43      4.83 o 
  -8   9   4        0.25        4.93      5.89 o 
  -7   9   4       55.41       59.18      8.45 o 
  -6   9   4        0.73        8.27      2.09 o 
  -5   9   4      335.98      313.97      6.72 o 
  -4   9   4        8.78        8.63      2.38 o 
  -3   9   4      155.71      174.84      7.57 o 
  -2   9   4        0.36        1.03      2.32 o 
  -1   9   4      567.47      578.61     10.86 o 
   0   9   4      281.90      265.52      5.66 o 
   1   9   4        0.71        4.23      2.30 o 
   2   9   4      171.33      164.01      6.06 o 
   3   9   4        4.07        8.20      2.28 o 
   4   9   4       18.85       15.65      3.10 o 
   5   9   4       28.09       19.52      3.75 o 
   6   9   4       56.96       56.53      6.14 o 
   7   9   4        0.18        2.41      3.87 o 
   8   9   4       18.45       24.44      6.24 o 
  -9  10   4      563.78      609.40     32.63 o 
  -8  10   4      182.65      195.83     15.53 o 
  -7  10   4      825.81      865.85     22.83 o 
  -6  10   4      476.45      503.74     11.81 o 
  -5  10   4        2.29        7.52      1.71 o 
  -4  10   4       60.77       71.52      3.94 o 
  -3  10   4     2093.56     2104.97     26.45 o 
  -2  10   4     1658.84     1726.53     17.37 o 
  -1  10   4        6.50        3.82      2.69 o 
   0  10   4      232.96      225.82      8.77 o 
   1  10   4     1058.63     1020.60     15.04 o 
   2  10   4      541.22      537.89      9.40 o 
   3  10   4     3212.49     3353.58     92.98 o 
   4  10   4      244.76      246.01     11.68 o 
   5  10   4      494.98      496.01     14.79 o 
   6  10   4      433.42      430.41     16.01 o 
   7  10   4      175.05      161.80     12.10 o 
  -9  11   4       14.75       19.02      4.38 o 
  -8  11   4       73.88       61.98      9.83 o 
  -7  11   4       69.17       66.83      6.55 o 
  -6  11   4       44.33       46.18      5.16 o 
  -5  11   4        0.88        3.25      3.40 o 
  -4  11   4        4.34        7.21      1.46 o 
  -3  11   4       32.27       30.31      2.48 o 
  -2  11   4       45.82       41.95      2.90 o 
  -1  11   4      345.09      356.94      6.05 o 
   0  11   4       10.99       13.75      3.11 o 
   1  11   4        8.97        6.39      2.21 o 
   2  11   4      157.30      152.72      4.60 o 
   3  11   4       75.95       72.68      7.72 o 
   4  11   4       74.36       74.27      6.76 o 
   5  11   4       71.87       66.48      6.79 o 
   6  11   4        0.49        5.19      3.23 o 
   7  11   4        1.01        5.76      4.77 o 
  -9  12   4      156.69      140.70     13.50 o 
  -8  12   4      306.39      310.10     19.82 o 
  -7  12   4      327.49      332.40     11.85 o 
  -6  12   4      222.56      238.33     12.90 o 
  -5  12   4      111.26      120.61      4.86 o 
  -4  12   4      116.10      108.49      6.53 o 
  -3  12   4      763.54      743.00     10.57 o 
  -2  12   4      418.46      387.59      7.43 o 
  -1  12   4      871.97      900.50     14.00 o 
   0  12   4      140.35      138.38      7.53 o 
   1  12   4      162.61      147.25      4.59 o 
   2  12   4      411.34      420.62     10.42 o 
   3  12   4     1293.36     1282.93     23.53 o 
   4  12   4      505.77      542.32     15.10 o 
   5  12   4      939.40     1004.78     28.67 o 
   6  12   4      330.22      334.76     17.52 o 
   7  12   4      297.28      294.12     17.77 o 
  -9  13   4       41.73       31.46      6.39 o 
  -8  13   4       28.44       20.09      4.81 o 
  -7  13   4        0.00        5.57      2.70 o 
  -6  13   4       75.48       78.64      6.54 o 
  -5  13   4      148.84      158.57      8.21 o 
  -4  13   4        1.50        1.91      3.73 o 
  -3  13   4      109.52      100.20      6.04 o 
  -2  13   4      456.68      420.82      9.47 o 
  -1  13   4      189.99      167.57      4.60 o 
   0  13   4       10.57        9.39      1.37 o 
   1  13   4       12.75       14.62      1.57 o 
   2  13   4      229.23      219.80      6.00 o 
   3  13   4       32.66       18.14      4.93 o 
   4  13   4      201.34      180.03     11.92 o 
   5  13   4       38.04       30.58      5.10 o 
   6  13   4       59.34       53.83      9.23 o 
   7  13   4        1.55        5.00      4.77 o 
  -8  14   4       32.89       22.80      5.56 o 
  -7  14   4      232.89      262.26     15.71 o 
  -6  14   4      423.77      433.83     11.25 o 
  -5  14   4      534.66      545.01     14.67 o 
  -4  14   4      265.64      253.88     11.90 o 
  -3  14   4      739.81      762.77     17.09 o 
  -2  14   4      262.56      267.69      7.73 o 
  -1  14   4      697.40      707.94     14.82 o 
   0  14   4        7.71        7.83      2.75 o 
   1  14   4      287.55      280.12      6.76 o 
   2  14   4      564.48      559.55     11.52 o 
   3  14   4       70.30       83.97      5.57 o 
   4  14   4       48.72       54.42      5.50 o 
   5  14   4      200.80      255.40     13.91 o 
   6  14   4      275.03      298.52     19.69 o 
   7  14   4       55.51       54.38     12.24 o 
  -8  15   4      140.41      147.44     11.18 o 
  -7  15   4       76.12       71.80      7.82 o 
  -6  15   4       36.07       25.40      5.20 o 
  -5  15   4      579.74      634.89     19.00 o 
  -4  15   4      329.21      329.08      9.31 o 
  -3  15   4        0.28        1.84      3.91 o 
  -2  15   4      879.15      899.15     16.92 o 
  -1  15   4        0.80        3.54      1.77 o 
   0  15   4      241.30      254.51      6.46 o 
   1  15   4        3.23        3.49      2.59 o 
   2  15   4      176.88      154.69      8.04 o 
   3  15   4       22.47       12.79      2.31 o 
   4  15   4        5.32        8.57      3.10 o 
   5  15   4        0.44       18.28      4.41 o 
   6  15   4       19.64       17.44      4.82 o 
  -8  16   4       65.69       54.24      9.45 o 
  -7  16   4      155.31      151.19     12.34 o 
  -6  16   4      404.17      371.04     14.44 o 
  -5  16   4     1553.39     1645.13     38.04 o 
  -4  16   4      146.36      145.14      8.61 o 
  -3  16   4      729.14      707.93     17.00 o 
  -2  16   4      988.04      956.30     17.85 o 
  -1  16   4      139.00      152.66      7.78 o 
   0  16   4      309.54      300.89     12.55 o 
   1  16   4      657.57      657.69     15.98 o 
   2  16   4      252.48      239.31     15.41 o 
   3  16   4       55.72       42.15      5.00 o 
   4  16   4        1.28        5.64      3.97 o 
   5  16   4      135.52      133.11     13.24 o 
   6  16   4      189.91      214.20     20.44 o 
  -8  17   4        2.76        5.34      4.12 o 
  -7  17   4       40.32       20.43      6.09 o 
  -6  17   4      221.66      219.67     12.82 o 
  -5  17   4        0.50        2.55      1.63 o 
  -4  17   4        0.01        4.64      4.02 o 
  -3  17   4      230.68      194.46     11.00 o 
  -2  17   4      378.25      353.17     10.17 o 
  -1  17   4       94.15       94.34      5.89 o 
   0  17   4       25.71       24.45      3.62 o 
   1  17   4      185.09      172.94      9.77 o 
   2  17   4      226.14      240.47     10.80 o 
   3  17   4      161.99      123.71     10.81 o 
   4  17   4        0.88        5.81      3.86 o 
   5  17   4        0.03       -5.73      5.73 o 
   6  17   4       31.26       17.91      6.94 o 
  -7  18   4      165.66      162.98     15.37 o 
  -6  18   4      384.21      366.74     19.46 o 
  -5  18   4      119.54      114.26     10.39 o 
  -4  18   4      299.91      331.44     11.68 o 
  -3  18   4        5.69        7.06      2.21 o 
  -2  18   4      398.63      381.94     10.53 o 
  -1  18   4      722.99      696.31     16.72 o 
   0  18   4       99.36      104.70      6.72 o 
   1  18   4      291.87      283.55      8.36 o 
   2  18   4      110.07       94.10      8.44 o 
   3  18   4       92.84      108.27     13.08 o 
   4  18   4       25.90       27.31      8.81 o 
   5  18   4      230.15      221.02     17.81 o 
  -7  19   4        5.06        9.48      3.12 o 
  -6  19   4        2.65       13.61      4.09 o 
  -5  19   4       42.78       37.28      6.12 o 
  -4  19   4        1.57        5.12      3.23 o 
  -3  19   4       88.85       73.89      7.62 o 
  -2  19   4       74.01       71.84      5.80 o 
  -1  19   4       67.83       52.37      5.22 o 
   0  19   4       74.26       57.80      4.96 o 
   1  19   4       99.50       93.53      9.26 o 
   2  19   4       10.95       20.63      6.98 o 
   3  19   4        4.81        1.90      5.59 o 
   4  19   4        9.57       -3.30      4.93 o 
   5  19   4       38.77       17.67      7.75 o 
  -6  20   4      315.53      347.51     24.04 o 
  -5  20   4      141.54      147.03     13.78 o 
  -4  20   4      156.84      162.81     16.58 o 
  -3  20   4      200.60      218.70     21.67 o 
  -2  20   4      154.44      153.57     12.62 o 
  -1  20   4       43.99       26.51      4.93 o 
   0  20   4      135.48      105.73     10.38 o 
   1  20   4       90.24       94.14     12.04 o 
   2  20   4      232.50      238.05     16.28 o 
   3  20   4        1.12        6.64      7.70 o 
   4  20   4       67.96       51.69     10.44 o 
  -6  21   4        2.67        1.45      9.34 o 
  -5  21   4        1.10        2.57      3.15 o 
  -4  21   4       53.96       48.84      8.33 o 
  -3  21   4        3.29        5.84      4.60 o 
  -2  21   4       21.04       19.27      4.69 o 
  -1  21   4      122.48      114.69     11.33 o 
   0  21   4       30.97       27.67      6.04 o 
   1  21   4       13.33        6.34      4.90 o 
   2  21   4       66.54       83.39     14.22 o 
   3  21   4        0.31        0.42      7.26 o 
   4  21   4        2.66        8.15      5.43 o 
  -5  22   4      115.05       80.04     11.31 o 
  -4  22   4      160.38      155.07     11.11 o 
  -3  22   4      167.43      156.89     20.34 o 
  -2  22   4      164.94      198.10     14.51 o 
  -1  22   4      135.72      160.12     18.17 o 
   0  22   4      168.26      178.22     13.75 o 
   1  22   4      420.26      458.73     26.98 o 
   2  22   4      287.03      279.20     23.56 o 
   3  22   4      219.52      226.15     21.17 o 
  -4  23   4        3.45        6.39      8.08 o 
  -3  23   4       38.73       27.23      6.90 o 
  -2  23   4       16.57       14.63      4.12 o 
  -1  23   4        1.16        1.65     10.02 o 
   0  23   4       17.10       16.92      5.23 o 
   1  23   4       59.48       27.32      7.62 o 
   2  23   4      109.39      129.11     18.78 o 
  -3  24   4       88.06       58.59     11.10 o 
  -2  24   4      383.43      436.83     37.27 o 
  -1  24   4      228.28      257.18     36.25 o 
   0  24   4      229.29      231.31     21.59 o 
   1  24   4       73.98       46.35      7.97 o 
 -10   1   5      246.70      240.62     15.97 o 
  -9   1   5       26.94       23.92      5.42 o 
  -8   1   5      150.56      146.21     10.24 o 
  -7   1   5      256.37      300.65     10.77 o 
  -6   1   5      362.84      325.53      8.23 o 
  -5   1   5      493.32      488.14      8.83 o 
  -4   1   5       49.62       50.53      3.66 o 
  -3   1   5       34.52       53.29      2.47 o 
  -2   1   5      855.77      809.50      8.38 o 
  -1   1   5      119.52      104.97      3.35 o 
   0   1   5      567.26      575.03      6.82 o 
   1   1   5     2704.98     2882.51     25.71 o 
   2   1   5     1120.18     1121.86     15.16 o 
   3   1   5       32.34       36.20      2.78 o 
   4   1   5      211.69      210.76      5.77 o 
   5   1   5      657.73      656.64     17.78 o 
   6   1   5      777.27      813.86     27.24 o 
   7   1   5       49.33       41.32      5.69 o 
   8   1   5       39.73       26.17      4.99 o 
 -10   2   5        0.01        6.19      6.61 o 
  -9   2   5        1.89       10.09      6.08 o 
  -8   2   5        9.63       16.29      3.83 o 
  -7   2   5        0.01        5.45      6.60 o 
  -6   2   5       68.47       71.48      4.54 o 
  -5   2   5     1230.65     1258.74     18.91 o 
  -4   2   5      164.51      145.58      5.75 o 
  -3   2   5     1099.01     1135.94     11.64 o 
  -2   2   5       75.61       71.18      3.47 o 
  -1   2   5        4.15        2.99      1.23 o 
   0   2   5      640.67      688.82      7.73 o 
   1   2   5       12.00        7.46      1.27 o 
   2   2   5      167.72      157.75      5.74 o 
   3   2   5        2.39        7.54      2.32 o 
   4   2   5        9.16        9.77      1.81 o 
   5   2   5       61.73       50.20      6.18 o 
   6   2   5      162.92      171.30     13.62 o 
   7   2   5        1.39       10.08      4.67 o 
   8   2   5        1.56       14.26      4.93 o 
 -10   3   5      135.23      136.68     12.57 o 
  -9   3   5      187.99      204.79     12.94 o 
  -8   3   5      368.53      377.96     11.06 o 
  -7   3   5      525.97      542.20     15.08 o 
  -6   3   5      246.71      249.80      6.50 o 
  -5   3   5       11.01       13.01      2.09 o 
  -4   3   5     1136.16     1145.51     12.29 o 
  -3   3   5     1956.87     2078.64     20.48 o 
  -2   3   5     2218.48     2168.96     20.52 o 
  -1   3   5       44.24       46.12      2.36 o 
   0   3   5     1176.43     1255.33     11.06 o 
   1   3   5     1817.39     1828.46     18.43 o 
   2   3   5     2455.34     2525.72     31.28 o 
   3   3   5      353.69      367.10      6.75 o 
   4   3   5     1621.71     1676.81     30.01 o 
   5   3   5      103.84      100.88      6.87 o 
   6   3   5      423.34      407.92     18.74 o 
   7   3   5      234.02      254.34     14.66 o 
 -10   4   5       17.78       17.66      4.52 o 
  -9   4   5      219.40      255.38     14.53 o 
  -8   4   5        0.20        8.01      3.58 o 
  -7   4   5     1112.51     1028.32     28.57 o 
  -6   4   5      881.09      843.78     17.45 o 
  -5   4   5      638.93      633.53     10.60 o 
  -4   4   5        5.00        6.28      1.68 o 
  -3   4   5      167.17      166.46      9.01 o 
  -2   4   5      159.98      179.16      6.43 o 
  -1   4   5      502.16      501.01      5.35 o 
   0   4   5       27.38       29.01      2.79 o 
   1   4   5       12.99       15.88      1.48 o 
   2   4   5     1605.26     1699.02     22.31 o 
   3   4   5      829.99      870.88     12.12 o 
   4   4   5       11.25       11.46      1.85 o 
   5   4   5       93.72       85.83      6.95 o 
   6   4   5       22.90       17.54      4.88 o 
   7   4   5       29.76       18.63      4.74 o 
 -10   5   5      174.43      177.88     14.81 o 
  -9   5   5       92.06       89.84      9.57 o 
  -8   5   5       79.62       98.85      7.83 o 
  -7   5   5      371.09      379.49     10.57 o 
  -6   5   5      475.31      466.23      9.57 o 
  -5   5   5      785.24      793.59     10.96 o 
  -4   5   5     2377.88     2405.70     31.47 o 
  -3   5   5     3852.88     3940.54     40.06 o 
  -2   5   5     2999.51     3076.49     28.13 o 
  -1   5   5     1387.09     1390.66     15.70 o 
   0   5   5     1466.74     1497.58     17.25 o 
   1   5   5     2229.41     2332.97     21.40 o 
   2   5   5     1645.36     1629.80     23.74 o 
   3   5   5      335.11      326.53      6.81 o 
   4   5   5      136.75      132.81      6.78 o 
   5   5   5      192.57      188.08     11.76 o 
   6   5   5      153.18      155.62     14.71 o 
   7   5   5       20.06       18.87      5.19 o 
 -10   6   5      113.73      120.95     14.37 o 
  -9   6   5        3.48       10.67      3.78 o 
  -8   6   5       83.80       80.80      7.03 o 
  -7   6   5       44.11       39.23      6.08 o 
  -6   6   5       11.10       11.71      2.02 o 
  -5   6   5       90.28       91.16      5.11 o 
  -4   6   5        0.36        6.28      1.55 o 
  -3   6   5        4.63        5.70      1.79 o 
  -2   6   5       30.42       26.13      2.33 o 
  -1   6   5        1.31        9.74      2.46 o 
   0   6   5      211.78      240.45     10.29 o 
   1   6   5       27.01       21.97      3.16 o 
   2   6   5      354.11      325.96      6.74 o 
   3   6   5      722.63      722.05     14.36 o 
   4   6   5      106.70      104.81      8.95 o 
   5   6   5        2.73        7.10      2.00 o 
   6   6   5       27.47       21.00      4.72 o 
   7   6   5       17.47       10.89      4.78 o 
 -10   7   5      267.28      282.75     21.74 o 
  -9   7   5       53.63       48.94      6.43 o 
  -8   7   5       88.74       87.00      7.17 o 
  -7   7   5      700.33      678.56     18.33 o 
  -6   7   5      575.02      613.50     12.03 o 
  -5   7   5      111.37      118.41      6.30 o 
  -4   7   5      506.42      492.22      8.40 o 
  -3   7   5     2332.20     2329.47     33.63 o 
  -2   7   5      727.02      696.53      9.27 o 
  -1   7   5      214.00      226.54      8.16 o 
   0   7   5      585.36      578.06      9.53 o 
   1   7   5      244.54      230.39      9.07 o 
   2   7   5       87.13       83.73      4.95 o 
   3   7   5      400.51      407.87      9.38 o 
   4   7   5       54.35       54.85      8.62 o 
   5   7   5      510.46      532.97     14.07 o 
   6   7   5       46.74       51.38      9.78 o 
   7   7   5       11.94        9.82      3.79 o 
  -9   8   5        0.73       14.23      5.49 o 
  -8   8   5       42.55       30.49      6.12 o 
  -7   8   5       59.48       51.51      6.70 o 
  -6   8   5      681.40      652.14     12.39 o 
  -5   8   5      106.69      100.00      5.97 o 
  -4   8   5       42.98       45.44      2.68 o 
  -3   8   5      219.37      235.76      9.86 o 
  -2   8   5      807.29      835.11     14.65 o 
  -1   8   5       18.85       13.68      2.12 o 
   0   8   5       83.71       88.77      4.81 o 
   1   8   5        6.67       13.13      2.20 o 
   2   8   5      241.99      240.12      5.39 o 
   3   8   5       18.43       15.08      2.34 o 
   4   8   5       56.23       48.72      5.95 o 
   5   8   5       60.61       66.73      5.95 o 
   6   8   5       29.90       20.55      4.75 o 
   7   8   5        2.64        7.37      5.87 o 
  -9   9   5      180.54      168.51     13.80 o 
  -8   9   5      593.61      579.65     22.97 o 
  -7   9   5      988.90     1017.88     22.16 o 
  -6   9   5     1271.90     1316.21     23.62 o 
  -5   9   5      374.13      377.62      9.80 o 
  -4   9   5      107.47      102.97      5.37 o 
  -3   9   5     1504.96     1532.50     28.98 o 
  -2   9   5     1658.70     1706.50     28.30 o 
  -1   9   5     1247.62     1361.69     20.71 o 
   0   9   5       24.79       27.85      4.12 o 
   1   9   5      325.85      318.71     11.69 o 
   2   9   5       59.66       51.39      3.19 o 
   3   9   5      516.45      528.86     12.73 o 
   4   9   5      293.31      315.64     13.83 o 
   5   9   5      421.31      441.16     15.98 o 
   6   9   5       49.88       31.70      6.04 o 
   7   9   5       34.47       36.38      7.38 o 
  -9  10   5       29.90       26.56      5.53 o 
  -8  10   5       29.11       25.22      5.35 o 
  -7  10   5       14.68       19.56      4.18 o 
  -6  10   5       61.75       55.93      5.58 o 
  -5  10   5        1.21        1.08      2.60 o 
  -4  10   5       18.18       16.41      1.64 o 
  -3  10   5       14.07       11.86      1.63 o 
  -2  10   5       18.51       17.16      2.22 o 
  -1  10   5        4.48        3.86      1.12 o 
   0  10   5        0.09        5.07      2.12 o 
   1  10   5       46.82       32.04      3.95 o 
   2  10   5        6.27        8.53      4.20 o 
   3  10   5        2.02        5.03      3.21 o 
   4  10   5       13.27       12.03      9.11 o 
   5  10   5        9.52        4.45      3.30 o 
   6  10   5       39.09       30.80      6.32 o 
   7  10   5       19.53       19.60      8.77 o 
  -9  11   5      425.74      468.31     31.01 o 
  -8  11   5      139.32      146.63     13.67 o 
  -7  11   5      549.91      550.89     19.54 o 
  -6  11   5     1946.85     1992.47     59.92 o 
  -5  11   5      358.91      336.94      7.88 o 
  -4  11   5       38.85       60.37      5.83 o 
  -3  11   5      336.58      354.06      8.62 o 
  -2  11   5      142.01      142.09      6.93 o 
  -1  11   5      539.67      552.62      9.82 o 
   0  11   5      274.17      266.88      6.70 o 
   1  11   5        2.07        6.59      1.93 o 
   2  11   5      732.83      750.65     15.98 o 
   3  11   5       14.13       11.60      2.38 o 
   4  11   5       16.45        9.81      2.48 o 
   5  11   5      743.05      817.32     30.81 o 
   6  11   5      189.33      186.44     11.97 o 
  -9  12   5        0.22       -2.45      8.19 o 
  -8  12   5       23.19       21.79      4.76 o 
  -7  12   5        0.85        0.50      4.21 o 
  -6  12   5        1.59        5.51      2.34 o 
  -5  12   5        2.74        7.32      1.76 o 
  -4  12   5       83.91       90.54      4.01 o 
  -3  12   5        2.73        6.53      2.52 o 
  -2  12   5        2.22        4.19      1.80 o 
  -1  12   5       21.88       16.40      2.57 o 
   0  12   5       19.68       22.15      3.88 o 
   1  12   5       62.92       55.03      7.81 o 
   2  12   5        6.38        5.17      4.15 o 
   3  12   5        1.47        4.53      2.02 o 
   4  12   5        0.05        6.73      2.06 o 
   5  12   5        9.43        8.58      3.10 o 
   6  12   5        0.42        4.41      9.18 o 
  -8  13   5       76.43       78.60      9.55 o 
  -7  13   5      408.57      444.01     18.71 o 
  -6  13   5      126.07      121.13      8.90 o 
  -5  13   5      331.63      334.60      9.34 o 
  -4  13   5        7.70        9.44      2.29 o 
  -3  13   5       42.16       40.33      4.69 o 
  -2  13   5       11.62        8.88      1.29 o 
  -1  13   5       10.10       10.65      2.84 o 
   0  13   5       77.29       85.22      5.77 o 
   1  13   5      673.69      676.95     17.04 o 
   2  13   5       25.06       13.47      3.92 o 
   3  13   5       57.51       48.94      5.41 o 
   4  13   5        3.44        4.65      3.03 o 
   5  13   5      254.05      288.64     18.41 o 
   6  13   5      169.51      164.69     13.61 o 
  -8  14   5       21.13       21.56      5.06 o 
  -7  14   5        0.70        7.05      5.18 o 
  -6  14   5       92.57       82.93      6.97 o 
  -5  14   5      124.61      143.68     10.23 o 
  -4  14   5       88.84      111.62      6.31 o 
  -3  14   5       25.10       16.40      3.36 o 
  -2  14   5       71.37       70.43      3.94 o 
  -1  14   5      102.91      109.32      9.53 o 
   0  14   5       18.15       15.81      4.05 o 
   1  14   5        1.86        2.80      2.47 o 
   2  14   5        9.91        9.54      3.49 o 
   3  14   5       99.99       92.12      7.26 o 
   4  14   5        0.08        0.91      7.95 o 
   5  14   5       45.87       48.40     10.61 o 
   6  14   5       77.98      115.28     16.00 o 
  -8  15   5      139.75      147.27     23.90 o 
  -7  15   5      112.67      134.78     15.00 o 
  -6  15   5      192.92      179.03     14.78 o 
  -5  15   5      164.32      167.61     11.41 o 
  -4  15   5      542.51      573.35     13.94 o 
  -3  15   5     1012.68     1018.66     29.16 o 
  -2  15   5      476.94      488.36     14.27 o 
  -1  15   5      266.80      260.76     15.04 o 
   0  15   5      286.38      299.71     15.88 o 
   1  15   5      729.44      765.07     22.54 o 
   2  15   5      641.41      653.53     38.41 o 
   3  15   5      204.04      215.84     15.27 o 
   4  15   5       30.97       24.75      6.90 o 
   5  15   5       88.30       84.99     17.37 o 
  -8  16   5       35.51       25.15      6.95 o 
  -7  16   5       32.20       27.32      8.21 o 
  -6  16   5      194.42      209.44     12.97 o 
  -5  16   5       62.62       65.16      8.80 o 
  -4  16   5      174.59      162.19     11.37 o 
  -3  16   5        0.76        5.21      1.39 o 
  -2  16   5        0.50        1.50      3.17 o 
  -1  16   5       88.43       97.99      7.44 o 
   0  16   5        0.86       -3.76      3.76 o 
   1  16   5      118.55      103.45      9.36 o 
   2  16   5       10.80       12.94      3.67 o 
   3  16   5        7.59       11.76      5.28 o 
   4  16   5      266.67      310.51     19.97 o 
   5  16   5        7.40        3.84      7.70 o 
  -7  17   5       99.69       87.74     14.03 o 
  -6  17   5      181.33      190.15     11.62 o 
  -5  17   5       54.05       47.89      9.31 o 
  -4  17   5      377.27      361.03     13.79 o 
  -3  17   5      830.83      882.58     20.83 o 
  -2  17   5      156.89      160.14     10.60 o 
  -1  17   5      332.92      345.20     16.42 o 
   0  17   5      376.54      408.38     14.32 o 
   1  17   5      687.75      743.45     24.74 o 
   2  17   5      477.12      531.26     40.09 o 
   3  17   5      203.02      235.85     16.17 o 
   4  17   5      184.43      197.02     26.16 o 
   5  17   5      200.41      192.04     33.34 o 
  -7  18   5        0.46        2.97      6.33 o 
  -6  18   5        0.56       13.43      4.97 o 
  -5  18   5      214.45      197.45     13.61 o 
  -4  18   5       16.64       16.45      4.52 o 
  -3  18   5      181.21      162.16     19.94 o 
  -2  18   5       14.45        9.08      3.15 o 
  -1  18   5        0.62        1.98      1.88 o 
   0  18   5       30.50       28.96      6.83 o 
   1  18   5       31.78       29.36      6.00 o 
   2  18   5        9.55        6.74      6.84 o 
   3  18   5       14.17       24.76      6.56 o 
   4  18   5        6.83        9.90      7.89 o 
  -6  19   5       13.35        2.93      3.46 o 
  -5  19   5      155.64      151.86     14.26 o 
  -4  19   5      103.21      107.10     10.48 o 
  -3  19   5       76.91       62.46     18.37 o 
  -2  19   5      801.46      896.75     38.77 o 
  -1  19   5        7.43        9.89      5.01 o 
   0  19   5      213.39      221.32     18.00 o 
   1  19   5      232.84      238.37     18.58 o 
   2  19   5      213.11      239.24     16.88 o 
   3  19   5       50.21       52.51     10.09 o 
   4  19   5      321.54      390.02     33.53 o 
  -6  20   5        7.43       14.17      9.00 o 
  -5  20   5        0.06        6.49      6.58 o 
  -4  20   5        3.60        6.45      6.51 o 
  -3  20   5       80.18       87.45     10.43 o 
  -2  20   5      132.43      121.33     17.97 o 
  -1  20   5      114.20      107.67     12.46 o 
   0  20   5        0.62        2.38      6.61 o 
   1  20   5        1.79        8.16      7.19 o 
   2  20   5        3.20        6.32      4.43 o 
   3  20   5       19.51       19.82      6.73 o 
  -5  21   5       64.65       68.89     14.92 o 
  -4  21   5       37.05       16.53      6.35 o 
  -3  21   5      312.32      333.15     27.67 o 
  -2  21   5      337.78      387.02     23.22 o 
  -1  21   5      186.61      183.96     13.49 o 
   0  21   5        3.77       20.75      6.82 o 
   1  21   5      125.40      139.04     14.57 o 
   2  21   5      265.60      267.68     20.18 o 
  -4  22   5        1.23        6.32      5.82 o 
  -3  22   5       42.16       48.74     11.59 o 
  -2  22   5       65.76       53.41     14.49 o 
  -1  22   5        5.54        8.10      4.10 o 
   0  22   5       51.44       35.17      8.31 o 
   1  22   5        0.71        0.94      9.01 o 
   2  22   5        7.09       14.69      6.65 o 
  -3  23   5       61.60       55.73     12.60 o 
  -2  23   5      108.47       90.10     18.74 o 
  -1  23   5       64.85       49.46     16.20 o 
   0  23   5       85.54       58.45      9.66 o 
 -10   0   6       41.99       28.80      9.01 o 
  -9   0   6       88.87       71.52     10.47 o 
  -8   0   6       30.88       27.34      6.69 o 
  -7   0   6      299.42      309.64     12.57 o 
  -6   0   6       23.16       24.66      4.18 o 
  -5   0   6       29.69       26.93      3.66 o 
  -4   0   6     2173.79     2214.85     43.95 o 
  -3   0   6     1120.71     1119.73     20.47 o 
  -2   0   6       14.47        7.91      3.33 o 
  -1   0   6      275.10      270.76     13.66 o 
   0   0   6      197.94      163.70      8.16 o 
   1   0   6     1864.00     1814.50     36.71 o 
   2   0   6      198.14      222.18      7.16 o 
   3   0   6     1114.91     1139.92     25.92 o 
   4   0   6      555.70      533.85     23.86 o 
   5   0   6      216.09      192.61     22.02 o 
   6   0   6       86.93       58.81     19.79 o 
   7   0   6      347.18      382.79     39.64 o 
 -10   1   6       12.20       10.82      5.45 o 
  -9   1   6        3.77        1.38      4.27 o 
  -8   1   6       86.31       78.43      5.76 o 
  -7   1   6       71.79       79.40      6.47 o 
  -6   1   6        1.56        2.29      1.93 o 
  -5   1   6      629.44      614.26     12.16 o 
  -4   1   6      449.60      447.36      7.94 o 
  -3   1   6        2.13        6.00      1.46 o 
  -2   1   6      303.01      313.26      5.72 o 
  -1   1   6        4.60        2.93      1.27 o 
   0   1   6       57.31       58.70      2.96 o 
   1   1   6       99.92       95.44      4.55 o 
   2   1   6       32.99       32.05      4.89 o 
   3   1   6       27.38       25.24      3.00 o 
   4   1   6        6.89        6.27      2.97 o 
   5   1   6        0.08        2.23      3.70 o 
   6   1   6        6.73       14.63      4.49 o 
   7   1   6       51.67       33.59      7.58 o 
 -10   2   6      111.23       96.51     13.50 o 
  -9   2   6      139.30      143.12     12.77 o 
  -8   2   6      498.67      479.16     13.84 o 
  -7   2   6      759.26      753.70     18.25 o 
  -6   2   6      104.99      100.01      5.26 o 
  -5   2   6      890.64      862.93     16.27 o 
  -4   2   6        2.37        7.09      2.04 o 
  -3   2   6     2284.82     2434.20     34.60 o 
  -2   2   6     1048.71     1062.07     17.65 o 
  -1   2   6        6.90        6.92      1.33 o 
   0   2   6      615.16      640.80     10.43 o 
   1   2   6      684.61      653.88     10.60 o 
   2   2   6      156.70      173.29      7.26 o 
   3   2   6      397.65      392.63      7.98 o 
   4   2   6      629.69      628.23     15.53 o 
   5   2   6      202.30      205.07     12.02 o 
   6   2   6      130.56      127.05     11.90 o 
   7   2   6       60.41       51.90      8.64 o 
 -10   3   6       11.18        9.05      4.35 o 
  -9   3   6       41.98       34.02      6.61 o 
  -8   3   6       30.68       23.30      3.99 o 
  -7   3   6      255.84      231.82     15.14 o 
  -6   3   6      235.18      242.01     10.26 o 
  -5   3   6      647.04      625.68     13.90 o 
  -4   3   6       21.75       21.33      2.72 o 
  -3   3   6       58.37       55.06      3.55 o 
  -2   3   6      304.14      311.02      6.96 o 
  -1   3   6        7.58       10.05      1.79 o 
   0   3   6      110.70      104.54      4.00 o 
   1   3   6      305.80      330.09      8.12 o 
   2   3   6        1.79        5.34      2.55 o 
   3   3   6      136.10      124.22      5.83 o 
   4   3   6      947.20      962.70     35.60 o 
   5   3   6       57.37       61.00      5.54 o 
   6   3   6       18.33       11.06      4.74 o 
   7   3   6        5.69       12.59      4.05 o 
 -10   4   6       63.71       43.22      7.44 o 
  -9   4   6      142.84      162.38     13.20 o 
  -8   4   6      244.13      280.87     12.43 o 
  -7   4   6      713.77      750.07     17.88 o 
  -6   4   6       75.16       69.15      4.14 o 
  -5   4   6      380.95      404.87      8.90 o 
  -4   4   6      211.10      214.94      5.48 o 
  -3   4   6     1396.86     1444.55     24.40 o 
  -2   4   6     1115.89     1201.47     18.18 o 
  -1   4   6      993.55     1015.85     13.11 o 
   0   4   6      471.09      497.71      8.17 o 
   1   4   6     1738.46     1907.83     22.27 o 
   2   4   6      315.21      307.97      7.49 o 
   3   4   6      674.93      677.42     11.77 o 
   4   4   6      146.98      158.61     10.06 o 
   5   4   6      428.55      403.00     16.30 o 
   6   4   6      114.94      139.61     12.66 o 
   7   4   6        7.24        6.63      4.99 o 
  -9   5   6        3.01        9.43      4.15 o 
  -8   5   6       53.75       43.33      8.37 o 
  -7   5   6      259.53      251.18     13.34 o 
  -6   5   6        0.27        3.97      3.01 o 
  -5   5   6        0.01        2.42      2.49 o 
  -4   5   6        0.11        2.25      2.97 o 
  -3   5   6        0.85       -2.43      2.43 o 
  -2   5   6      496.71      511.97     10.14 o 
  -1   5   6       32.84       29.69      2.16 o 
   0   5   6      212.29      197.10      7.88 o 
   1   5   6       45.82       46.93      2.98 o 
   2   5   6      130.56      131.50      6.98 o 
   3   5   6       83.46       71.56      7.02 o 
   4   5   6       42.68       48.19      5.59 o 
   5   5   6        8.11        6.94      4.17 o 
   6   5   6        6.83       16.87      5.15 o 
   7   5   6       14.00       13.68      5.21 o 
  -9   6   6       76.34       67.16      9.05 o 
  -8   6   6      125.47      131.36     12.69 o 
  -7   6   6       62.80       68.80      6.01 o 
  -6   6   6      160.79      184.05      8.41 o 
  -5   6   6      135.81      134.45      5.19 o 
  -4   6   6      625.38      635.56     12.04 o 
  -3   6   6      336.32      338.95      7.87 o 
  -2   6   6       77.44       80.14      4.65 o 
  -1   6   6      429.65      428.29     12.01 o 
   0   6   6      595.12      616.68     11.81 o 
   1   6   6      806.72      819.52     10.72 o 
   2   6   6     1010.91     1076.66     18.35 o 
   3   6   6       13.65       12.69      2.85 o 
   4   6   6      144.40      154.50     11.42 o 
   5   6   6      234.28      254.26     12.23 o 
   6   6   6      109.44      100.08     11.31 o 
  -9   7   6       20.30       15.00      4.42 o 
  -8   7   6       30.83       16.64      4.49 o 
  -7   7   6        3.92        3.66      3.55 o 
  -6   7   6      168.44      148.51      7.12 o 
  -5   7   6      217.03      186.31      9.92 o 
  -4   7   6      420.10      421.36     11.18 o 
  -3   7   6      621.97      622.82     11.23 o 
  -2   7   6        4.55       12.28      2.30 o 
  -1   7   6        6.70       12.59      2.30 o 
   0   7   6       77.12       75.60      6.85 o 
   1   7   6       41.72       36.41      3.50 o 
   2   7   6       33.28       22.63      2.40 o 
   3   7   6      705.49      688.44     16.04 o 
   4   7   6       47.63       44.93      4.80 o 
   5   7   6      159.97      164.77     15.34 o 
   6   7   6        2.19       12.72      2.89 o 
  -9   8   6      137.98      157.54     19.60 o 
  -8   8   6      250.75      245.42     13.44 o 
  -7   8   6      535.22      573.08     21.88 o 
  -6   8   6     1475.31     1489.34     30.08 o 
  -5   8   6      162.67      163.77      9.19 o 
  -4   8   6      499.26      504.14     15.39 o 
  -3   8   6       23.37       21.60      2.93 o 
  -2   8   6      482.56      465.18     14.10 o 
  -1   8   6      112.40      108.65      8.71 o 
   0   8   6      497.47      495.04      9.27 o 
   1   8   6      511.18      520.47     12.75 o 
   2   8   6        8.86       12.23      2.48 o 
   3   8   6        2.40        6.29      3.11 o 
   4   8   6      103.37      108.04      9.25 o 
   5   8   6      493.59      504.85     23.89 o 
   6   8   6      164.13      164.52     13.73 o 
  -9   9   6       20.52       20.40      8.82 o 
  -8   9   6       49.58       59.38      8.39 o 
  -7   9   6        2.39        8.76      4.27 o 
  -6   9   6       22.03       13.67      3.71 o 
  -5   9   6        4.37        6.78      4.07 o 
  -4   9   6       11.51       23.50      3.12 o 
  -3   9   6       14.17        7.04      1.99 o 
  -2   9   6      550.68      539.60     18.44 o 
  -1   9   6      325.51      320.51     13.72 o 
   0   9   6       19.41       14.68      2.77 o 
   1   9   6      183.68      188.27      6.53 o 
   2   9   6       12.31       21.72      5.52 o 
   3   9   6      217.04      199.58     10.87 o 
   4   9   6       83.32       69.18      7.84 o 
   5   9   6       30.79       29.07      5.86 o 
   6   9   6        0.36        3.09      5.08 o 
  -9  10   6       28.68       19.89      6.80 o 
  -8  10   6      322.17      333.55     20.88 o 
  -7  10   6      955.58      937.44     49.45 o 
  -6  10   6      685.65      721.27     16.52 o 
  -5  10   6      490.16      481.77     15.06 o 
  -4  10   6     1007.55     1023.18     20.66 o 
  -3  10   6      872.81      888.12     19.93 o 
  -2  10   6       50.42       51.40      7.66 o 
  -1  10   6      732.77      771.91     18.66 o 
   0  10   6     1835.74     1930.50     36.82 o 
   1  10   6       40.18       34.51      6.77 o 
   2  10   6      396.81      404.21     20.25 o 
   3  10   6       44.01       43.81      4.35 o 
   4  10   6      368.54      378.55     15.74 o 
   5  10   6      594.92      674.55     37.65 o 
   6  10   6       47.33       35.00     10.42 o 
  -9  11   6       11.40       10.29      6.11 o 
  -8  11   6        2.04        9.96      5.48 o 
  -7  11   6       13.86       11.18      8.04 o 
  -6  11   6        0.03        2.17      1.52 o 
  -5  11   6       41.14       41.45      4.97 o 
  -4  11   6       28.57       20.97      4.23 o 
  -3  11   6        5.74        6.05      2.72 o 
  -2  11   6       82.29       82.50      9.95 o 
  -1  11   6        2.14        5.65      1.84 o 
   0  11   6       24.93       26.89      5.08 o 
   1  11   6      117.95      101.84      9.14 o 
   2  11   6       97.77       88.87      7.42 o 
   3  11   6       61.97       57.88      7.86 o 
   4  11   6        0.66        0.77      6.30 o 
   5  11   6       23.48       32.11      7.79 o 
   6  11   6       10.33       15.99      5.10 o 
  -8  12   6      124.58      119.36     17.43 o 
  -7  12   6      320.93      355.37     20.65 o 
  -6  12   6      290.67      293.13     12.02 o 
  -5  12   6      236.17      260.06      8.14 o 
  -4  12   6     1605.93     1716.24     44.98 o 
  -3  12   6      624.73      615.11     14.28 o 
  -2  12   6      189.58      177.43     17.37 o 
  -1  12   6       14.22       18.65      7.70 o 
   0  12   6       44.78       39.89      4.86 o 
   1  12   6      762.50      761.71     22.24 o 
   2  12   6      129.94      138.87     11.23 o 
   3  12   6       50.93       39.10      5.88 o 
   4  12   6      145.29      158.52     16.97 o 
   5  12   6       26.36       15.30      5.37 o 
  -8  13   6       19.73       13.09      9.06 o 
  -7  13   6        0.58        7.67      5.44 o 
  -6  13   6       14.07        7.57      3.09 o 
  -5  13   6       55.35       59.51      5.79 o 
  -4  13   6       84.63       92.13     12.58 o 
  -3  13   6        2.53        2.71      2.19 o 
  -2  13   6        4.15        3.52      2.31 o 
  -1  13   6        0.31        1.90      2.42 o 
   0  13   6       35.78       29.49      5.45 o 
   1  13   6      355.63      368.60     12.75 o 
   2  13   6       11.86        4.52      2.42 o 
   3  13   6      110.67      113.01     13.37 o 
   4  13   6       10.09       12.52      4.60 o 
   5  13   6      142.61      162.70     14.39 o 
  -8  14   6      270.39      288.88     25.57 o 
  -7  14   6        1.37        3.34      7.78 o 
  -6  14   6      364.59      333.48     20.19 o 
  -5  14   6        6.21        2.34      4.84 o 
  -4  14   6      502.60      515.69     11.92 o 
  -3  14   6     1198.00     1305.98     30.77 o 
  -2  14   6      545.11      511.83     15.08 o 
  -1  14   6      149.44      156.97     11.24 o 
   0  14   6      382.11      367.14     12.53 o 
   1  14   6      114.99       97.21      8.97 o 
   2  14   6      750.09      763.73     25.61 o 
   3  14   6      114.59      119.07     14.28 o 
   4  14   6       76.85       81.31     10.17 o 
   5  14   6       88.56       76.82     18.64 o 
  -7  15   6       81.23       64.76     12.66 o 
  -6  15   6       38.88       24.58      5.86 o 
  -5  15   6       77.69       60.18     10.30 o 
  -4  15   6       33.40       24.17      5.07 o 
  -3  15   6      388.53      397.43     13.80 o 
  -2  15   6       20.03       18.54      3.64 o 
  -1  15   6        7.34        7.34      2.81 o 
   0  15   6       81.43       85.68      8.08 o 
   1  15   6        3.65       -3.67      3.67 o 
   2  15   6       69.51       53.78     16.21 o 
   3  15   6       19.42       18.62      4.85 o 
   4  15   6        0.03        9.63      8.07 o 
  -7  16   6      290.05      307.20     33.39 o 
  -6  16   6       13.70       10.86      4.26 o 
  -5  16   6      127.90      117.49     12.83 o 
  -4  16   6      429.54      425.05     20.39 o 
  -3  16   6      299.99      304.04     13.68 o 
  -2  16   6     1265.08     1431.52     50.79 o 
  -1  16   6      418.77      439.54     18.35 o 
   0  16   6      362.76      407.16     17.75 o 
   1  16   6      519.21      537.71     28.19 o 
   2  16   6      301.37      348.61     20.77 o 
   3  16   6      195.28      199.74     14.85 o 
   4  16   6      149.02      133.80     18.87 o 
  -7  17   6       18.93        8.92      6.19 o 
  -6  17   6       97.01       75.94     14.37 o 
  -5  17   6      118.99       91.69     21.70 o 
  -4  17   6       62.23       61.56     12.38 o 
  -3  17   6       65.29       54.84     12.85 o 
  -2  17   6      276.49      271.70     17.03 o 
  -1  17   6       24.10       22.11      7.55 o 
   0  17   6        2.68        3.85      3.45 o 
   1  17   6        5.27        8.41      3.77 o 
   2  17   6       36.58       40.01      9.22 o 
   3  17   6       18.25       14.82      4.22 o 
   4  17   6        8.43       17.25      6.06 o 
  -6  18   6      154.11      146.24     18.32 o 
  -5  18   6      186.32      166.74     15.79 o 
  -4  18   6        1.38       14.06      5.43 o 
  -3  18   6      382.01      351.60     26.77 o 
  -2  18   6       93.32      102.78     11.29 o 
  -1  18   6       56.50       51.91     10.47 o 
   0  18   6      201.78      186.87     14.94 o 
   1  18   6      200.07      200.98     14.13 o 
   2  18   6       97.69      107.87     13.64 o 
   3  18   6        4.48        6.18      5.94 o 
  -5  19   6        1.44        6.79      6.29 o 
  -4  19   6        0.78       -1.56     12.33 o 
  -3  19   6        9.31       18.69      7.48 o 
  -2  19   6       20.04        8.06     15.81 o 
  -1  19   6       39.89       47.05     11.78 o 
   0  19   6        0.05       12.21      6.91 o 
   1  19   6       11.16       11.92      5.45 o 
   2  19   6       44.46       48.05     11.19 o 
   3  19   6        1.93       20.25      9.61 o 
  -5  20   6        3.75        3.71     10.82 o 
  -4  20   6       16.49       24.89      9.49 o 
  -3  20   6       11.50       18.15      7.49 o 
  -2  20   6       20.92       18.76      7.99 o 
  -1  20   6      111.05       90.26     13.98 o 
   0  20   6       99.48       78.68     16.29 o 
   1  20   6      149.00      167.65     29.29 o 
   2  20   6        4.62       13.40      7.54 o 
  -4  21   6        9.08       13.75      6.88 o 
  -3  21   6        0.03       16.15     11.87 o 
  -2  21   6        8.62       15.16      4.72 o 
  -1  21   6        0.18        3.38      4.93 o 
   0  21   6        2.11        0.15     20.81 o 
   1  21   6       31.57       26.35      8.45 o 
  -2  22   6       41.15       24.18     11.86 o 
  -1  22   6        7.61        9.12      7.66 o 
  -9   1   7      232.29      213.90     24.59 o 
  -8   1   7      573.37      561.20     26.43 o 
  -7   1   7      704.01      663.64     17.63 o 
  -6   1   7      325.27      328.85      9.56 o 
  -5   1   7      978.93     1005.91     15.52 o 
  -4   1   7        5.08        7.47      1.30 o 
  -3   1   7      293.87      309.49      7.42 o 
  -2   1   7      148.66      154.09      3.35 o 
  -1   1   7       44.37       53.04      3.27 o 
   0   1   7      171.24      186.36      6.18 o 
   1   1   7       53.78       52.62      4.94 o 
   2   1   7       77.58       74.51      4.06 o 
   3   1   7       51.85       53.44      5.52 o 
   4   1   7      186.61      185.77     11.63 o 
   5   1   7      329.05      327.18     17.28 o 
   6   1   7      112.88      111.49     12.79 o 
  -9   2   7       32.46       28.70      9.70 o 
  -8   2   7       38.52       35.91      5.71 o 
  -7   2   7        9.51        6.21      1.67 o 
  -6   2   7      147.10      121.94      7.07 o 
  -5   2   7      129.42      117.71      6.07 o 
  -4   2   7       71.44       77.70      6.61 o 
  -3   2   7      618.64      637.04     14.22 o 
  -2   2   7      707.97      712.28     15.72 o 
  -1   2   7       13.46       10.50      1.33 o 
   0   2   7        0.66        4.49      1.40 o 
   1   2   7       23.94       21.29      2.41 o 
   2   2   7      260.63      239.49      9.80 o 
   3   2   7        0.03        7.51      2.01 o 
   4   2   7       55.95       45.32     10.16 o 
   5   2   7       16.37       22.54      7.19 o 
   6   2   7       50.45       26.11      5.70 o 
  -9   3   7      334.55      344.88     23.58 o 
  -8   3   7      446.94      492.08     23.21 o 
  -7   3   7      559.61      584.15     17.53 o 
  -6   3   7     1050.62     1067.26     21.94 o 
  -5   3   7      380.26      394.72      9.07 o 
  -4   3   7      657.54      672.97     13.39 o 
  -3   3   7      489.29      485.42     11.49 o 
  -2   3   7       42.71       45.93      3.63 o 
  -1   3   7     1129.79     1214.75     23.08 o 
   0   3   7      475.22      440.86      7.95 o 
   1   3   7      193.49      193.38      7.87 o 
   2   3   7        3.86        4.79      1.17 o 
   3   3   7      189.57      215.61     11.10 o 
   4   3   7       62.77       68.94      8.17 o 
   5   3   7      268.68      286.25     15.21 o 
   6   3   7       38.37       21.29      6.07 o 
  -9   4   7        3.29        2.89      3.89 o 
  -8   4   7        4.72        3.71      6.25 o 
  -7   4   7       34.99       24.84      6.23 o 
  -6   4   7       38.12       24.10      2.43 o 
  -5   4   7       76.37       69.64      4.72 o 
  -4   4   7      181.86      189.16      5.45 o 
  -3   4   7      463.28      475.95     11.59 o 
  -2   4   7      165.71      144.02      8.32 o 
  -1   4   7        0.19        1.58      1.14 o 
   0   4   7       38.12       32.53      3.12 o 
   1   4   7       11.78        7.93      1.55 o 
   2   4   7       24.40       19.28      2.58 o 
   3   4   7      145.25      129.32      8.78 o 
   4   4   7        1.78        4.33      4.14 o 
   5   4   7       39.82       17.16      4.67 o 
   6   4   7        4.04        8.51      4.38 o 
  -9   5   7        3.18       14.34      4.64 o 
  -8   5   7      197.03      195.77     18.62 o 
  -7   5   7      132.24      139.25     10.02 o 
  -6   5   7        7.32        6.44      2.39 o 
  -5   5   7        3.02        8.97      2.19 o 
  -4   5   7      605.86      600.96     12.10 o 
  -3   5   7      757.19      767.98     14.68 o 
  -2   5   7      407.36      401.31      9.73 o 
  -1   5   7       50.57       51.47      5.81 o 
   0   5   7      562.02      560.52      9.24 o 
   1   5   7     1393.83     1423.28     24.12 o 
   2   5   7      175.60      167.97      7.24 o 
   3   5   7      854.69      913.66     25.10 o 
   4   5   7      771.63      801.08     29.87 o 
   5   5   7       47.69       40.69      7.27 o 
   6   5   7        4.40       -0.76      7.62 o 
  -9   6   7        0.01       10.59      7.10 o 
  -8   6   7        0.01        4.35      7.54 o 
  -7   6   7       17.24       21.89      4.90 o 
  -6   6   7        0.25        8.09      3.30 o 
  -5   6   7      150.22      123.50      7.75 o 
  -4   6   7      169.53      160.36      8.19 o 
  -3   6   7       97.88       88.38      4.73 o 
  -2   6   7        3.59        5.95      3.14 o 
  -1   6   7       34.73       36.31     18.88 o 
   0   6   7       53.63       55.53      5.79 o 
   1   6   7      241.90      233.65     10.92 o 
   2   6   7        0.21        3.92      3.46 o 
   3   6   7        6.98        7.70      2.44 o 
   4   6   7        5.02        7.12      3.16 o 
   5   6   7        7.10       10.04      5.38 o 
  -9   7   7      138.20      117.33     18.66 o 
  -8   7   7       52.53       52.66      7.43 o 
  -7   7   7       89.73       92.50     11.17 o 
  -6   7   7       16.28       11.41      2.70 o 
  -5   7   7      331.32      358.36     13.67 o 
  -4   7   7      855.79      854.48     17.58 o 
  -3   7   7     1303.20     1278.82     22.40 o 
  -2   7   7      157.69      178.96      8.85 o 
  -1   7   7      245.06      215.75      8.34 o 
   0   7   7     1024.62     1055.75     21.35 o 
   1   7   7      287.70      281.86     16.97 o 
   2   7   7     1351.64     1385.21     29.87 o 
   3   7   7      269.45      257.48     11.68 o 
   4   7   7      158.07      193.28     14.81 o 
   5   7   7       56.79       32.72      7.26 o 
  -9   8   7       99.56       95.36     15.85 o 
  -8   8   7       16.94       20.78      6.78 o 
  -7   8   7        3.46        8.03      4.77 o 
  -6   8   7        5.48       -1.42      1.97 o 
  -5   8   7      192.67      205.96     12.39 o 
  -4   8   7       59.52       56.94      6.03 o 
  -3   8   7      353.98      331.43      8.53 o 
  -2   8   7      140.40      123.84      9.16 o 
  -1   8   7      162.89      155.25     12.02 o 
   0   8   7        0.99        1.76      2.53 o 
   1   8   7      117.08      113.38      7.83 o 
   2   8   7       18.78       13.55      4.60 o 
   3   8   7        9.92        8.85      3.41 o 
   4   8   7       89.38       58.55     10.01 o 
   5   8   7       27.01       12.97      3.98 o 
  -8   9   7       97.12       99.22     14.85 o 
  -7   9   7       79.28       84.21     10.27 o 
  -6   9   7      312.76      283.54     12.66 o 
  -5   9   7      411.89      407.62     10.64 o 
  -4   9   7     1285.48     1331.09     31.62 o 
  -3   9   7      130.94      129.94     10.79 o 
  -2   9   7      285.15      279.97     18.67 o 
  -1   9   7      491.39      523.47     26.69 o 
   0   9   7      798.01      808.40     22.89 o 
   1   9   7      977.54     1017.13     33.44 o 
   2   9   7      324.58      338.01     11.94 o 
   3   9   7        7.08        2.84      3.42 o 
   4   9   7      129.95      140.73     14.07 o 
   5   9   7      116.78       97.59     27.24 o 
  -8  10   7        7.24       11.53      4.53 o 
  -7  10   7      126.41      117.01     13.75 o 
  -6  10   7        0.08        5.08      4.49 o 
  -5  10   7        0.67        4.43      1.97 o 
  -4  10   7       14.87       12.32      2.74 o 
  -3  10   7      242.75      220.34     16.11 o 
  -2  10   7      191.74      179.71     13.94 o 
  -1  10   7      358.60      356.58     26.11 o 
   0  10   7      165.00      147.80     10.72 o 
   1  10   7       28.76       24.17      7.00 o 
   2  10   7       12.69        5.97      2.26 o 
   3  10   7        0.48       12.16      4.67 o 
   4  10   7       40.59       30.11      8.48 o 
   5  10   7        8.59       18.20      5.57 o 
  -8  11   7      191.36      205.03     19.51 o 
  -7  11   7      175.76      184.66     16.00 o 
  -6  11   7      210.28      223.78     16.32 o 
  -5  11   7      144.70      156.14     14.80 o 
  -4  11   7      752.46      805.87     19.26 o 
  -3  11   7      267.58      238.56     23.21 o 
  -2  11   7      390.92      416.94     20.79 o 
  -1  11   7      345.40      376.57     19.50 o 
   0  11   7      207.11      209.51     14.16 o 
   1  11   7      484.58      542.95     29.18 o 
   2  11   7      175.21      190.73     14.51 o 
   3  11   7        3.43       13.68      3.69 o 
   4  11   7      208.41      221.67     25.53 o 
   5  11   7       97.63       97.98     15.85 o 
  -8  12   7       60.69       41.07     12.75 o 
  -7  12   7        0.68        5.35      4.41 o 
  -6  12   7        8.31        5.87      3.46 o 
  -5  12   7       47.99       66.85     11.00 o 
  -4  12   7        0.13        2.72      3.86 o 
  -3  12   7       37.94       42.31     17.09 o 
  -2  12   7       21.18       23.98      5.10 o 
  -1  12   7       17.47       11.64      4.67 o 
   0  12   7      173.85      186.88     17.59 o 
   1  12   7      138.57      124.20     18.79 o 
   2  12   7       33.49       31.09      7.51 o 
   3  12   7       82.54       81.22     14.55 o 
   4  12   7       21.31       19.39      5.06 o 
  -7  13   7      146.38      153.74     14.06 o 
  -6  13   7      106.07       78.06     10.40 o 
  -5  13   7       73.48       57.69     15.58 o 
  -4  13   7      321.13      306.25     18.79 o 
  -3  13   7      289.47      296.61     18.30 o 
  -2  13   7      429.20      453.51     21.27 o 
  -1  13   7      245.86      264.71     15.31 o 
   0  13   7      366.34      363.37     15.56 o 
   1  13   7        3.22        2.99      9.62 o 
   2  13   7      160.59      141.53     15.16 o 
   3  13   7       93.26      115.26     22.90 o 
   4  13   7       63.73       40.34     11.77 o 
  -7  14   7        0.89       19.97      8.81 o 
  -6  14   7       19.75       15.20      6.77 o 
  -5  14   7       65.77       61.46     11.15 o 
  -4  14   7       18.44       13.67      5.76 o 
  -3  14   7      178.61      210.98     18.12 o 
  -2  14   7      122.60      130.46     19.10 o 
  -1  14   7       98.07      122.19     15.55 o 
   0  14   7      110.05      123.57     13.70 o 
   1  14   7        6.88        8.42      8.44 o 
   2  14   7        1.16        2.62     11.83 o 
   3  14   7        4.62       19.31      5.04 o 
   4  14   7       53.10       37.33     10.03 o 
  -7  15   7      473.75      431.03     44.78 o 
  -6  15   7       35.74       31.84      8.26 o 
  -5  15   7       19.72        8.09      6.89 o 
  -4  15   7       50.39       50.69     19.46 o 
  -3  15   7      186.59      238.63     23.17 o 
  -2  15   7      108.58      113.13     17.64 o 
  -1  15   7      191.02      167.11     30.29 o 
   0  15   7      482.40      582.80     34.00 o 
   1  15   7      152.45      153.40     21.52 o 
   2  15   7       60.81       40.86      8.36 o 
   3  15   7       37.26       42.76     11.32 o 
  -6  16   7       15.20       11.73      6.89 o 
  -5  16   7       78.17       58.03     24.84 o 
  -4  16   7        0.84        3.44      7.10 o 
  -3  16   7        5.93       21.53     11.80 o 
  -2  16   7       12.84        2.73      6.62 o 
  -1  16   7        9.19        2.83      6.46 o 
   0  16   7        7.69       22.85      6.55 o 
   1  16   7        0.25       -3.10     22.64 o 
   2  16   7       17.39       12.41      4.92 o 
   3  16   7        0.28       -1.12      5.07 o 
  -6  17   7      285.14      328.77     35.28 o 
  -5  17   7       47.25       25.15     11.31 o 
  -4  17   7      354.43      365.08     28.49 o 
  -3  17   7      211.81      234.68     20.39 o 
  -2  17   7       85.17       85.03     16.25 o 
  -1  17   7      162.54      177.32     16.88 o 
   0  17   7      130.19      148.09     21.08 o 
   1  17   7      184.21      111.59     29.73 o 
   2  17   7       22.00       18.34      8.08 o 
  -5  18   7        1.63       17.19      8.33 o 
  -4  18   7       12.78       10.60      4.83 o 
  -3  18   7      112.10       77.08     14.61 o 
  -2  18   7        9.18       11.07      7.29 o 
  -1  18   7        1.11       -4.50      6.85 o 
   0  18   7       18.60       13.47      6.37 o 
   1  18   7       49.91       56.60     12.03 o 
   2  18   7       11.95       16.07      7.83 o 
  -4  19   7       90.47       40.04     27.11 o 
  -3  19   7      121.48      107.60     21.61 o 
  -2  19   7       21.37       26.83      8.03 o 
  -1  19   7       12.16       16.74      9.27 o 
   0  19   7       99.63       88.39     18.14 o 
   1  19   7       69.61       61.31     15.17 o 
  -3  20   7       18.59        7.55      6.39 o 
  -2  20   7       17.11       12.71      7.76 o 
  -1  20   7       11.69        4.70     19.99 o 
  -9   0   8      261.72      344.09     51.97 o 
  -8   0   8      321.67      337.00     36.66 o 
  -7   0   8        5.77        5.50      6.83 o 
  -6   0   8      958.53      944.61     74.54 o 
  -5   0   8      325.75      329.37      8.90 o 
  -4   0   8      799.66      823.62     38.77 o 
  -3   0   8      442.03      439.54     12.39 o 
  -2   0   8        1.83        3.74      1.82 o 
  -1   0   8      112.17      111.99     11.21 o 
   0   0   8      502.68      517.83     15.05 o 
   1   0   8      143.06      131.33      9.49 o 
   2   0   8       80.58       74.59      6.61 o 
   3   0   8      136.67      140.80     18.03 o 
   4   0   8       35.28       40.78      8.93 o 
   5   0   8       77.13       65.60     19.61 o 
  -9   1   8       20.41       17.84      7.62 o 
  -8   1   8        7.91       13.50      5.60 o 
  -7   1   8      263.08      265.17     20.09 o 
  -6   1   8       78.94       58.22      7.12 o 
  -5   1   8      258.91      231.56     11.63 o 
  -4   1   8        2.93        4.34      1.74 o 
  -3   1   8      217.46      217.01     11.41 o 
  -2   1   8       72.72       74.49      3.72 o 
  -1   1   8        8.12       10.75      1.44 o 
   0   1   8       37.71       25.77      3.32 o 
   1   1   8       89.67       95.81      5.17 o 
   2   1   8        4.95        7.14      1.58 o 
   3   1   8       22.82       20.34      4.27 o 
   4   1   8        0.90        0.22      3.27 o 
   5   1   8       17.89        9.34      5.08 o 
  -9   2   8      122.56      132.94     33.90 o 
  -8   2   8      141.38      124.46     19.30 o 
  -7   2   8      282.11      261.23     16.53 o 
  -6   2   8      199.66      223.55     19.12 o 
  -5   2   8      833.07      878.02     18.74 o 
  -4   2   8     1205.67     1251.07     27.38 o 
  -3   2   8      329.25      328.00      8.65 o 
  -2   2   8       72.60       66.19      4.71 o 
  -1   2   8      163.15      179.30      7.29 o 
   0   2   8      964.60      992.38     18.79 o 
   1   2   8      419.37      393.27      7.80 o 
   2   2   8       29.98       23.27      3.43 o 
   3   2   8      132.70      121.92     10.86 o 
   4   2   8       74.22       83.76     13.66 o 
   5   2   8        4.67        4.24      4.83 o 
  -8   3   8        2.22       -1.60     15.03 o 
  -7   3   8        0.91       11.63      4.58 o 
  -6   3   8       22.45       14.75      4.16 o 
  -5   3   8      127.19      118.43      8.92 o 
  -4   3   8       25.20       19.81      2.61 o 
  -3   3   8       76.56       72.57      5.36 o 
  -2   3   8       88.58       86.41      5.14 o 
  -1   3   8       29.51       23.63      2.75 o 
   0   3   8        6.84        8.00      1.18 o 
   1   3   8      110.76       93.60      5.74 o 
   2   3   8        3.46        3.88      1.53 o 
   3   3   8        5.35        1.57      2.96 o 
   4   3   8        8.06        9.07      3.97 o 
   5   3   8        3.40        7.65      5.09 o 
  -8   4   8      466.60      490.56     43.85 o 
  -7   4   8       23.25       22.58      5.06 o 
  -6   4   8      426.21      431.31     16.42 o 
  -5   4   8      234.81      258.07     11.17 o 
  -4   4   8      169.86      152.44      9.46 o 
  -3   4   8      188.24      192.81      9.49 o 
  -2   4   8      305.65      314.77     11.17 o 
  -1   4   8      304.65      335.88     11.86 o 
   0   4   8      685.89      718.98     15.69 o 
   1   4   8        1.50        4.89      1.32 o 
   2   4   8      392.25      379.79     13.46 o 
   3   4   8       47.27       50.72     10.54 o 
   4   4   8      124.74       76.42     11.93 o 
  -8   5   8        1.43        1.56      4.29 o 
  -7   5   8        7.50        3.11      5.37 o 
  -6   5   8       27.02       31.10      7.81 o 
  -5   5   8      172.56      163.35     13.31 o 
  -4   5   8       39.40       26.60      3.83 o 
  -3   5   8      189.54      194.28     10.64 o 
  -2   5   8      114.67      114.18      6.10 o 
  -1   5   8       87.37       87.94      8.63 o 
   0   5   8       39.70       37.44      3.99 o 
   1   5   8      343.25      350.47     13.89 o 
   2   5   8        2.22        2.52      4.97 o 
   3   5   8       77.86       70.35      8.62 o 
   4   5   8        0.42       13.17      3.89 o 
  -8   6   8      234.71      234.01     17.21 o 
  -7   6   8      311.78      316.91     18.55 o 
  -6   6   8       21.01       15.18      5.59 o 
  -5   6   8       95.65       86.59      7.57 o 
  -4   6   8       17.94       12.70      2.63 o 
  -3   6   8       76.64       83.15      6.88 o 
  -2   6   8     1094.11     1221.56     38.70 o 
  -1   6   8      741.83      784.18     27.84 o 
   0   6   8       41.32       37.51      6.17 o 
   1   6   8      155.03      158.48     14.02 o 
   2   6   8        8.32        8.63      3.90 o 
   3   6   8      472.91      411.85     22.86 o 
   4   6   8      411.62      387.48     25.34 o 
  -8   7   8        2.48       10.55      6.54 o 
  -7   7   8       34.91       32.17     12.39 o 
  -6   7   8      261.63      275.64     14.67 o 
  -5   7   8        0.04        2.35      2.21 o 
  -4   7   8        2.01        6.11      4.69 o 
  -3   7   8      272.64      262.37     13.40 o 
  -2   7   8       19.32       13.20      3.54 o 
  -1   7   8        2.55        2.50      3.86 o 
   0   7   8       22.75       22.22      4.38 o 
   1   7   8        7.12        4.18      2.31 o 
   2   7   8       42.80       34.64      9.70 o 
   3   7   8       41.06       17.15      7.58 o 
   4   7   8       42.67       26.89      6.92 o 
  -8   8   8      225.47      213.53     19.85 o 
  -7   8   8      192.33      208.74     14.24 o 
  -6   8   8       50.99       38.54      8.09 o 
  -5   8   8       82.51       69.07      7.81 o 
  -4   8   8      638.48      650.26     21.26 o 
  -3   8   8      440.42      469.84     23.08 o 
  -2   8   8       91.96      112.82     15.95 o 
  -1   8   8      620.16      667.51     22.30 o 
   0   8   8      170.02      154.59     14.36 o 
   1   8   8      197.44      171.78     15.11 o 
   2   8   8      133.53      141.62     18.60 o 
   3   8   8       99.35       76.77     10.13 o 
   4   8   8      207.19      190.36     17.69 o 
  -8   9   8       26.86       18.65      5.67 o 
  -7   9   8        6.90       11.31      4.61 o 
  -6   9   8        0.76        6.77      3.47 o 
  -5   9   8        4.98        6.57      4.94 o 
  -4   9   8       62.90       41.54      5.99 o 
  -3   9   8       80.05       75.69      8.91 o 
  -2   9   8       31.64       34.22      7.15 o 
  -1   9   8      180.80      178.14     22.39 o 
   0   9   8       87.51       99.09     13.41 o 
   1   9   8        5.58        5.64      6.01 o 
   2   9   8       50.36       35.14      7.73 o 
   3   9   8       25.04       13.43      5.99 o 
   4   9   8       35.08       17.99      4.82 o 
  -7  10   8      208.45      215.25     19.91 o 
  -6  10   8       16.68       10.72      4.63 o 
  -5  10   8      431.55      533.18     30.51 o 
  -4  10   8      294.62      307.67     19.39 o 
  -3  10   8      179.28      181.20     21.29 o 
  -2  10   8       54.14       36.24      7.51 o 
  -1  10   8        4.95        2.97      9.49 o 
   0  10   8      128.08       94.98     13.68 o 
   1  10   8      112.46      128.05     19.39 o 
   2  10   8       68.39       69.73     13.54 o 
   3  10   8       65.86       65.28     21.12 o 
  -7  11   8       78.95       59.03     17.50 o 
  -6  11   8       51.41       39.02     11.54 o 
  -5  11   8       43.60       33.81      9.33 o 
  -4  11   8      141.35      159.23     22.11 o 
  -3  11   8       45.93       53.17     14.84 o 
  -2  11   8        0.05        3.17      4.64 o 
  -1  11   8       30.37       26.82      8.64 o 
   0  11   8      271.78      270.97     18.70 o 
   1  11   8        0.10       -5.90      5.90 o 
   2  11   8       39.06       28.48      9.86 o 
   3  11   8        0.57        3.28     10.80 o 
  -7  12   8      201.16      207.05     42.03 o 
  -6  12   8       58.23       40.05     12.19 o 
  -5  12   8      110.52      103.93     19.72 o 
  -4  12   8      283.82      296.08     22.36 o 
  -3  12   8      231.86      224.57     20.56 o 
  -2  12   8      116.79      139.26     19.66 o 
  -1  12   8      201.48      210.09     19.48 o 
   0  12   8      253.63      230.13     18.87 o 
   1  12   8      115.33      141.91     19.14 o 
   2  12   8      104.19      102.38     20.51 o 
   3  12   8      188.45      164.10     28.00 o 
  -6  13   8       43.91       37.09     12.80 o 
  -5  13   8        8.70        0.20      4.64 o 
  -4  13   8        1.08        4.55      7.29 o 
  -3  13   8        6.84       11.89      4.88 o 
  -2  13   8       47.14       55.80     13.94 o 
  -1  13   8        0.15        4.08      7.04 o 
   0  13   8       83.84       64.63     14.24 o 
   1  13   8        4.46       14.08      7.19 o 
   2  13   8        0.40       23.89      7.87 o 
  -6  14   8       33.31       28.11      8.94 o 
  -5  14   8       56.80       27.61      9.59 o 
  -4  14   8      180.78      170.40     15.98 o 
  -3  14   8       10.96        7.57      5.91 o 
  -2  14   8       28.81       23.08      9.33 o 
  -1  14   8      356.61      353.04     35.38 o 
   0  14   8       63.51       58.14     12.87 o 
   1  14   8      360.82      413.20     48.32 o 
   2  14   8      139.02      152.20     19.59 o 
  -5  15   8       11.24       12.51      5.62 o 
  -4  15   8        4.55        7.53     11.78 o 
  -3  15   8        0.08       -4.65      8.78 o 
  -2  15   8        6.76       12.70      6.57 o 
  -1  15   8       41.79       25.52      8.94 o 
   0  15   8       16.24       17.21      9.72 o 
   1  15   8       52.87       55.03     12.38 o 
   2  15   8        0.90        3.08      5.98 o 
  -5  16   8      254.77      266.43     29.47 o 
  -4  16   8        2.94        6.72      6.02 o 
  -3  16   8       59.60       56.60     11.64 o 
  -2  16   8       36.24       36.64     10.20 o 
  -1  16   8      102.31      140.69     24.34 o 
   0  16   8      192.87      193.75     19.33 o 
   1  16   8      127.43      153.85     20.34 o 
  -4  17   8       34.20       33.59     10.29 o 
  -3  17   8        1.10        9.68      5.56 o 
  -2  17   8        2.21        1.45     13.81 o 
  -1  17   8        9.14       16.04      8.55 o 
   0  17   8        0.54       18.55      8.32 o 
  -2  18   8      126.75      100.44     20.04 o 
  -8   1   9      356.53      409.64     42.25 o 
  -7   1   9       11.59       11.97      4.82 o 
  -6   1   9      299.87      278.39     22.18 o 
  -5   1   9      336.82      338.73     20.04 o 
  -4   1   9      759.06      774.31     52.85 o 
  -3   1   9      625.39      644.95     30.17 o 
  -2   1   9      708.81      767.04     41.49 o 
  -1   1   9      490.69      475.63     16.87 o 
   0   1   9      357.37      383.20     14.85 o 
   1   1   9       11.69        8.82      3.33 o 
   2   1   9      332.44      311.26     18.24 o 
   3   1   9       89.37       78.67     14.68 o 
  -8   2   9       10.70       22.15      7.44 o 
  -7   2   9        6.92        6.92      7.07 o 
  -6   2   9       75.27       63.13     11.85 o 
  -5   2   9       10.98       10.50      6.66 o 
  -4   2   9       44.79       40.26      6.00 o 
  -3   2   9      245.20      221.88     10.59 o 
  -2   2   9        3.33        5.53      2.25 o 
  -1   2   9       47.03       52.18      5.62 o 
   0   2   9       23.21       14.76      3.93 o 
   1   2   9      195.90      192.58     15.38 o 
   2   2   9        6.89       11.63      4.80 o 
   3   2   9        6.26        6.66      2.91 o 
  -8   3   9       17.22        8.99      6.61 o 
  -7   3   9       88.99       85.57     15.67 o 
  -6   3   9       51.66       73.82     11.66 o 
  -5   3   9      122.25      126.24     17.62 o 
  -4   3   9      390.49      391.06     23.57 o 
  -3   3   9      233.80      249.39      9.49 o 
  -2   3   9      268.29      264.34     13.57 o 
  -1   3   9      176.05      158.29     14.80 o 
   0   3   9      119.23      140.24     18.34 o 
   1   3   9      257.29      229.84     16.88 o 
   2   3   9      167.35      161.55     12.45 o 
   3   3   9       90.13       85.69     19.14 o 
  -7   4   9        0.27       -5.59      6.48 o 
  -6   4   9       32.74       16.94      7.08 o 
  -5   4   9        0.34        3.38      8.11 o 
  -4   4   9        1.31        4.26      3.39 o 
  -3   4   9        5.16        9.14      2.97 o 
  -2   4   9       56.01       53.69      6.21 o 
  -1   4   9       21.65       14.23      6.16 o 
   0   4   9       59.37       50.47     13.05 o 
   1   4   9        9.14        7.73      5.01 o 
   2   4   9       62.65       52.08      9.22 o 
   3   4   9        3.76        5.58      4.32 o 
  -7   5   9      205.51      202.14     19.55 o 
  -6   5   9      214.62      222.78     17.76 o 
  -5   5   9      229.99      226.57     13.37 o 
  -4   5   9      105.87       97.63     13.26 o 
  -3   5   9        5.26       -2.30     11.26 o 
  -2   5   9        2.11        1.56      3.89 o 
  -1   5   9      224.02      210.70     18.14 o 
   0   5   9      547.13      552.11     30.91 o 
   1   5   9       21.56       15.89      6.51 o 
   2   5   9       27.25       17.55      7.88 o 
   3   5   9      177.86      174.37     19.70 o 
  -7   6   9       18.70       14.35      6.29 o 
  -6   6   9        7.77       15.89      7.95 o 
  -5   6   9       94.72       87.08      9.72 o 
  -4   6   9       17.41       20.09      6.97 o 
  -3   6   9        1.47        6.50      4.45 o 
  -2   6   9       22.05       14.94      5.87 o 
  -1   6   9       23.55       15.51      6.62 o 
   0   6   9       63.37       50.92     11.22 o 
   1   6   9        9.55        4.98      3.16 o 
   2   6   9       11.46       12.69      4.34 o 
   3   6   9       19.34       18.53      6.84 o 
  -7   7   9       82.70       98.97     28.85 o 
  -6   7   9      316.62      368.40     38.80 o 
  -5   7   9      137.66      168.66     26.71 o 
  -4   7   9       26.44       15.95      6.03 o 
  -3   7   9       36.03       46.61     13.00 o 
  -2   7   9       18.49       11.98      7.17 o 
  -1   7   9      283.06      294.99     18.11 o 
   0   7   9      271.41      293.85     22.23 o 
   1   7   9      180.22      204.64     17.24 o 
   2   7   9      137.92      137.58     20.50 o 
   3   7   9      157.16      195.65     22.58 o 
  -7   8   9        2.18        9.19     10.61 o 
  -6   8   9       34.66       19.32      5.38 o 
  -5   8   9       32.74       28.58      9.07 o 
  -4   8   9       49.05       31.76      7.56 o 
  -3   8   9      107.75      107.76     15.04 o 
  -2   8   9      190.77      180.01     22.13 o 
  -1   8   9       21.63       19.45      5.08 o 
   0   8   9       68.50       94.02     14.24 o 
   1   8   9        0.41       -6.15      6.15 o 
   2   8   9       31.45       24.12      6.56 o 
  -6   9   9       21.66       17.01      7.87 o 
  -5   9   9      324.82      349.44     61.92 o 
  -4   9   9      135.83      123.60     17.14 o 
  -3   9   9       15.26       15.07     11.39 o 
  -2   9   9      274.23      320.61     23.07 o 
  -1   9   9       10.15       14.47     13.86 o 
   0   9   9        5.62       -3.95     13.47 o 
   1   9   9       99.82       87.71     17.85 o 
   2   9   9       29.42       16.57      7.01 o 
  -6  10   9        0.86        6.58      5.19 o 
  -5  10   9       18.49        9.67      5.55 o 
  -4  10   9       48.73       34.52     12.20 o 
  -3  10   9        0.44       -0.69     10.08 o 
  -2  10   9        1.98        4.07      3.38 o 
  -1  10   9       11.54       10.14      5.56 o 
   0  10   9       66.80       78.32     18.34 o 
   1  10   9       76.54       70.79     15.28 o 
   2  10   9       23.22       16.28      8.20 o 
  -6  11   9       73.67       54.36     13.58 o 
  -5  11   9      272.18      241.08     20.64 o 
  -4  11   9       67.87       45.75      8.00 o 
  -3  11   9       96.96       88.51     21.26 o 
  -2  11   9       61.87       42.30      8.79 o 
  -1  11   9      400.13      452.42     32.69 o 
   0  11   9        1.00       14.21      5.79 o 
   1  11   9       12.42       26.92      8.76 o 
  -5  12   9       32.39       17.31      7.62 o 
  -4  12   9       44.67       37.38      9.26 o 
  -3  12   9       31.35       32.04      8.87 o 
  -2  12   9      119.42      132.79     17.25 o 
  -1  12   9       52.62       44.91     10.19 o 
   0  12   9        9.80        5.83      5.46 o 
   1  12   9        2.23       -3.50      8.65 o 
  -5  13   9      160.26      170.80     20.16 o 
  -4  13   9       11.89        7.96      5.58 o 
  -3  13   9       68.54       41.17     12.19 o 
  -2  13   9      247.59      275.59     24.78 o 
  -1  13   9      185.15      223.98     20.78 o 
   0  13   9      136.27      131.81     19.11 o 
  -4  14   9        2.93        6.38      7.18 o 
  -3  14   9       13.66        6.00      8.36 o 
  -2  14   9        7.20       17.89      7.40 o 
  -1  14   9        0.04       11.04      8.02 o 
  -2  15   9        9.22        5.90      8.96 o 
  -6   0  10      113.53      141.18     23.74 o 
  -5   0  10       71.52       67.22     19.46 o 
  -4   0  10      561.01      571.84     55.63 o 
  -6   1  10       10.97       -7.60      7.62 o 
  -5   1  10        1.30        6.86      5.28 o 
  -4   1  10        1.79        6.62      6.35 o 
  -3   1  10        2.21        6.03      3.83 o 
  -2   1  10       18.99       12.93     10.35 o 
  -6   2  10      108.03      104.56     28.19 o 
  -5   2  10       78.85       73.09     19.08 o 
  -4   2  10        6.90       12.15     10.47 o 
  -3   2  10      183.15      202.38     23.31 o 
  -2   2  10       77.84       60.74     15.27 o 
  -1   2  10      251.69      267.94     28.71 o 
  -5   3  10        0.89        8.42      8.02 o 
  -4   3  10        0.21       -4.24      6.78 o 
  -3   3  10        5.20       17.14      7.92 o 
  -2   3  10       11.93       13.42     12.93 o 
  -1   3  10       26.89       16.95      7.53 o 
  -6   4  10       92.27       82.90     24.74 o 
  -5   4  10       95.80       96.00     25.17 o 
  -4   4  10       50.13       59.78     13.77 o 
  -3   4  10       38.20       29.69     14.12 o 
  -2   4  10      121.59      125.02     25.11 o 
  -1   4  10      162.09      191.90     23.90 o 
   0   4  10       30.57       40.12     14.18 o 
  -6   5  10       12.36       13.85      8.66 o 
  -5   5  10        0.46       -0.83      8.33 o 
  -4   5  10       18.01       11.40      6.93 o 
  -3   5  10        0.94       16.07     10.30 o 
  -2   5  10        0.06        5.93      6.43 o 
  -1   5  10      148.32      180.45     23.19 o 
   0   5  10       66.14       33.78     13.74 o 
   1   5  10       68.98       37.45     15.44 o 
  -5   6  10      287.26      316.96     46.87 o 
  -4   6  10      144.60      115.13     30.90 o 
  -3   6  10       59.16       57.72     16.07 o 
  -2   6  10       99.15      125.93     31.33 o 
  -1   6  10      204.49      222.80     27.48 o 
   0   6  10      106.27       92.12     24.86 o 
   1   6  10      149.60      114.29     29.85 o 
  -5   7  10       66.83       52.07     14.33 o 
  -4   7  10       18.71       27.50     10.11 o 
  -3   7  10      228.27      259.83     31.49 o 
  -2   7  10        4.05       -3.81      7.90 o 
  -1   7  10       68.74       96.72     25.00 o 
   0   7  10        2.13       -2.07      7.15 o 
  -5   8  10      223.60      315.12     47.39 o 
  -4   8  10       69.32       36.33     14.27 o 
  -3   8  10       26.55       37.09     13.36 o 
  -2   8  10      426.75      526.20     58.35 o 
  -1   8  10       38.65       38.34     11.29 o 
   0   8  10       90.37      126.04     33.38 o 
  -4   9  10       66.68      120.55     32.28 o 
  -3   9  10        2.31       -0.37      8.73 o 
  -2   9  10        0.02       15.26      7.42 o 
  -1   9  10       26.29       23.87      7.58 o 
  -3  10  10      427.14      507.53     72.83 o 
  -2  10  10       13.71       21.18     13.08 o 
  -1  10  10      182.49      160.27     37.85 o 
                                                 
